# Supplementary material for: Ethyl 4,6-O-benzyl­idene-2-de­oxy-N-phthalimido-1-thio-β-d-glucopyran­oside
Source: Acta Crystallogr Sect E Struct Rep Online. 2010 Nov 20;66(Pt 12):o3249. doi: 10.1107/S1600536810047070 (PMC3011798; doi:10.1107/S1600536810047070)
Supplement: Supplementary file 1 [file e-66-o3249-sup1.cif]

##############################################################################
###                                                                        ###
###        Electronic paper (Acta Crystallographica Section E)             ###
###                                                                        ###
##############################################################################
#                                                                            #
# This CIF contains the data in a paper accepted for publication in Acta     #
# Crystallographica Section E. It conforms to the requirements of Notes      #
# for Authors for Section E, and has been peer reviewed under the auspices   #
# of the IUCr Commission on Journals.                                        #
#                                                                            #
# Full details of the Crystallographic Information File format               #
# are given in the paper "The Crystallographic Information File (CIF):       #
# a New Standard Archive File for Crystallography" by S. R. Hall, F. H.      #
# Allen and I. D. Brown [Acta Cryst. (1991), A47, 655-685].                  #
#                                                                            #
# The current version of the core CIF dictionary is obtainable from          #
# ftp://ftp.iucr.org/pub/cif_core.dic. The current version number is 2.4.    #
#                                                                            #
# Software is freely available for graphical display of the structure(s) in  #
# this CIF.  For information consult the CIF home page http://www.iucr.org/  #
# cif/home.html                                                              #
#                                                                            #
# This file may be used for bona fide research purposes within the           #
# scientific community so long as proper attribution is given to the journal # 
# article from which it was obtained.                                        #
#                                                                            #
##############################################################################
                                             
data_global
_audit_creation_method     'Editing of the cif file produced by SHELXL-97'
_journal_date_recd_electronic     2010-10-10
_journal_date_accepted     2010-11-13
_journal_name_full     'Acta Crystallographica, Section E'
_journal_year     2010
_journal_volume     66
_journal_issue     12
_journal_page_first     o3249
_journal_page_last     o3249
_journal_paper_category     QO
_journal_coeditor_code     RZ2504
_publ_contact_author
;
  Lars Eriksson
  Division of Structural Chemistry
  Arrhenius laboratory
  Stockholm University
  S-106 91 Stockholm
  Sweden
;
_publ_contact_author_email     lars.eriksson@mmk.su.se
_publ_contact_author_fax     '+46 8 16 31 18'
_publ_contact_author_phone     '+46 8 16 23 94'
_publ_section_title
;\
Ethyl
4,6-<i>O</i>-benzylidene-2-deoxy-<i>N</i>-phthalimido-1-thio-\b-<i>D</i>-\
glucopyranoside
;
loop_
    _publ_author_name
    _publ_author_address
    'Hamark, Christoffer'
;
  Department of Organic Chemistry
  Arrhenius Laboratory
  Stockholm University
  S-106 91 Stockholm
  Sweden
;
    'Landstr\"om, Jens'
;
  Department of Organic Chemistry
  Arrhenius Laboratory
  Stockholm University
  S-106 91 Stockholm
  Sweden
;
    'Eriksson, Lars'
;
  Department of Environmental and Material Chemistry
  Arrhenius Laboratory
  Stockholm University
  S-106 91 Stockholm
  Sweden
;
    'Widmalm, G\"oran'
;
  Department of Organic Chemistry
  Arrhenius Laboratory
  Stockholm University
  S-106 91 Stockholm
  Sweden
;
data_I
_audit_creation_method     SHELXL-97
_chemical_name_systematic
;\
ethyl 4,6-<i>O</i>-benzylidene-2-deoxy-<i>N</i>-(1,3-dioxo-2,3-dihydro-
1H-isoindol-2-yl)-1-thio-\b-D-glucopyranoside
;
_chemical_name_common
;
Ethyl 4,6-<i>O</i>-benzylidene-2-deoxy-<i>N</i>-phthalimido-1-
thio-\b-D-glucopyranoside
;
_chemical_formula_moiety     'C23 H23 N O6 S'
_chemical_formula_sum     'C23 H23 N O6 S'
_chemical_formula_iupac     'C23 H23 N O6 S'
_chemical_formula_weight     441.48
_chemical_melting_point     ?
_symmetry_cell_setting     orthorhombic
_symmetry_space_group_name_H-M     'P 21 21 21'
_symmetry_space_group_name_Hall     'P 2ac 2ab'
loop_
    _symmetry_equiv_pos_as_xyz
    'x, y, z'
    '-x+1/2, -y, z+1/2'
    'x+1/2, -y+1/2, -z'
    '-x, y+1/2, -z+1/2'
_cell_length_a     8.6728(6)
_cell_length_b     9.7583(10)
_cell_length_c     25.3102(15)
_cell_angle_alpha     90.00
_cell_angle_beta     90.00
_cell_angle_gamma     90.00
_cell_volume     2142.0(3)
_cell_formula_units_Z     4
_cell_measurement_reflns_used     5000
_cell_measurement_theta_min     2.4
_cell_measurement_theta_max     23.3
_cell_measurement_temperature     293(2)
_exptl_crystal_description     prism
_exptl_crystal_colour     colourless
_exptl_crystal_size_max     0.30
_exptl_crystal_size_mid     0.12
_exptl_crystal_size_min     0.05
_exptl_crystal_density_diffrn     1.369
_exptl_crystal_density_meas     ?
_exptl_crystal_density_method     'not measured'
_exptl_crystal_F_000     928
_exptl_absorpt_coefficient_mu     0.191
_exptl_absorpt_correction_type     numerical
_exptl_absorpt_process_details     '(X-RED; Stoe & Cie, 1997)'
_exptl_absorpt_correction_T_min     0.730
_exptl_absorpt_correction_T_max     0.933
_exptl_special_details
;
;
_diffrn_ambient_temperature     293(2)
_diffrn_radiation_type     MoK\a
_diffrn_radiation_wavelength     0.71073
_diffrn_radiation_source     'fine-focus sealed tube'
_diffrn_radiation_monochromator     graphite
_diffrn_measurement_device_type     'Stoe IPDS'
_diffrn_measurement_method     '\f scan'
_diffrn_detector_area_resol_mean     6.7
_diffrn_reflns_number     5120
_diffrn_reflns_av_R_equivalents     0.1101
_diffrn_reflns_av_sigmaI/netI     0.0933
_diffrn_reflns_theta_min     2.24
_diffrn_reflns_theta_max     25.02
_diffrn_reflns_theta_full     28.31
_diffrn_measured_fraction_theta_max     0.960
_diffrn_measured_fraction_theta_full     0.960
_diffrn_reflns_limit_h_min     -10
_diffrn_reflns_limit_h_max     10
_diffrn_reflns_limit_k_min     -11
_diffrn_reflns_limit_k_max     11
_diffrn_reflns_limit_l_min     -29
_diffrn_reflns_limit_l_max     29
_diffrn_standards_number     0
_diffrn_standards_interval_count     ?
_diffrn_standards_interval_time     ?
_diffrn_standards_decay_%     .
_refine_special_details
;
Refinement of <i>F</i>^2^ against ALL reflections. The weighted <i>R</i>-factor
<i>wR</i> and goodness of fit <i>S</i> are based on <i>F</i>^2^, conventional
<i>R</i>-factors <i>R</i> are based on <i>F</i>, with <i>F</i> set to zero for
negative <i>F</i>^2^. The threshold expression of <i>F</i>^2^ >
\s(<i>F</i>^2^) is used only for calculating <i>R</i>-factors(gt) <i>etc</i>.
and is not relevant to the choice of reflections for refinement.
<i>R</i>-factors based on <i>F</i>^2^ are statistically about twice as large
as those based on <i>F</i>, and <i>R</i>- factors based on ALL data will be
even larger.
;
_reflns_number_total     3734
_reflns_number_gt     2352
_reflns_threshold_expression     I>2\s(I)
_refine_ls_structure_factor_coef     Fsqd
_refine_ls_matrix_type     full
_refine_ls_R_factor_all     0.1030
_refine_ls_R_factor_gt     0.0359
_refine_ls_wR_factor_gt     0.0766
_refine_ls_wR_factor_ref     0.1100
_refine_ls_goodness_of_fit_ref     0.825
_refine_ls_restrained_S_all     0.825
_refine_ls_number_reflns     5120
_refine_ls_number_parameters     281
_refine_ls_number_restraints     0
_refine_ls_hydrogen_treatment     constr
_refine_ls_weighting_scheme     calc
_refine_ls_weighting_details
                 'calc w=1/[\s^2^(Fo^2^)+(0.0371P)^2^] where P=(Fo^2^+2Fc^2^)/3'
_atom_sites_solution_hydrogens     geom
_atom_sites_solution_primary     direct
_atom_sites_solution_secondary     difmap
_refine_ls_shift/su_max     0.000
_refine_ls_shift/su_mean     0.000
_refine_diff_density_max     0.205
_refine_diff_density_min     -0.274
_refine_ls_extinction_method     none
_refine_ls_abs_structure_details     'Flack (1983), 1544 Friedel pairs'
_refine_ls_abs_structure_Flack     -0.07(10)
loop_
    _atom_type_symbol
    _atom_type_description
    _atom_type_scat_dispersion_real
    _atom_type_scat_dispersion_imag
    _atom_type_scat_source
    'C' 'C' 0.0033 0.0016
                         'International Tables Vol C Tables 4.2.6.8 and 6.1.1.4'
    'H' 'H' 0.0000 0.0000
                         'International Tables Vol C Tables 4.2.6.8 and 6.1.1.4'
    'N' 'N' 0.0061 0.0033
                         'International Tables Vol C Tables 4.2.6.8 and 6.1.1.4'
    'O' 'O' 0.0106 0.0060
                         'International Tables Vol C Tables 4.2.6.8 and 6.1.1.4'
    'S' 'S' 0.1246 0.1234
                         'International Tables Vol C Tables 4.2.6.8 and 6.1.1.4'
_computing_data_collection     'EXPOSE (Stoe & Cie, 1997)'
_computing_cell_refinement     'CELL (Stoe & Cie, 1997)'
_computing_data_reduction     'INTEGRATE (Stoe & Cie, 1997)'
_computing_structure_solution     'SHELXS97 (Sheldrick, 2008)'
_computing_structure_refinement     'SHELXL97 (Sheldrick, 2008)'
_computing_molecular_graphics     'DIAMOND (Brandenburg, 1999)'
_computing_publication_material     'PLATON (Spek, 2009)'
loop_
    _atom_site_type_symbol
    _atom_site_label
    _atom_site_fract_x
    _atom_site_fract_y
    _atom_site_fract_z
    _atom_site_U_iso_or_equiv
    _atom_site_adp_type
    _atom_site_calc_flag
    _atom_site_refinement_flags
    _atom_site_occupancy
    _atom_site_disorder_assembly
    _atom_site_disorder_group
    S S1 0.32966(10) 0.49384(9) 0.89236(3) 0.0598(2) Uani d . 1 . .
    C C7 0.4033(4) 0.6664(4) 0.88601(16) 0.0742(11) Uani d . 1 . .
    H H7A 0.4218 0.7027 0.9211 0.089 Uiso calc R 1 . .
    H H7B 0.5018 0.6626 0.8679 0.089 Uiso calc R 1 . .
    C C8 0.2991(6) 0.7648(4) 0.85654(18) 0.0869(13) Uani d . 1 . .
    H H8A 0.3469 0.8535 0.8550 0.130 Uiso calc R 1 . .
    H H8B 0.2021 0.7719 0.8746 0.130 Uiso calc R 1 . .
    H H8C 0.2822 0.7315 0.8213 0.130 Uiso calc R 1 . .
    C C1 0.3502(4) 0.4316(3) 0.82624(11) 0.0449(7) Uani d . 1 . .
    H H1 0.4327 0.4826 0.8085 0.054 Uiso calc R 1 . .
    C C2 0.3910(3) 0.2767(3) 0.82645(11) 0.0438(7) Uani d . 1 . .
    H H2 0.3098 0.2297 0.8464 0.053 Uiso calc R 1 . .
    C C3 0.3922(3) 0.2146(3) 0.77071(11) 0.0440(7) Uani d . 1 . .
    H H3 0.4823 0.2486 0.7513 0.053 Uiso calc R 1 . .
    C C4 0.2480(3) 0.2552(3) 0.74190(11) 0.0425(7) Uani d . 1 . .
    H H4 0.1591 0.2098 0.7582 0.051 Uiso calc R 1 . .
    C C5 0.2252(4) 0.4098(3) 0.74389(12) 0.0475(8) Uani d . 1 . .
    H H5 0.3148 0.4557 0.7283 0.057 Uiso calc R 1 . .
    O O5 0.2082(2) 0.45149(19) 0.79800(8) 0.0495(5) Uani d . 1 . .
    O O3 0.4053(3) 0.0694(2) 0.77736(10) 0.0681(7) Uani d . 1 . .
    H H3A 0.3456 0.0306 0.7572 0.102 Uiso calc R 1 . .
    O O4 0.2607(2) 0.21320(19) 0.68835(8) 0.0463(5) Uani d . 1 . .
    C C9 0.1286(4) 0.2511(3) 0.65856(12) 0.0504(8) Uani d . 1 . .
    H H9 0.0378 0.2032 0.6723 0.061 Uiso calc R 1 . .
    O O6 0.1033(3) 0.39409(19) 0.66026(8) 0.0576(6) Uani d . 1 . .
    C C6 0.0822(4) 0.4450(3) 0.71277(13) 0.0558(8) Uani d . 1 . .
    H H6A -0.0077 0.4030 0.7288 0.067 Uiso calc R 1 . .
    H H6B 0.0670 0.5435 0.7121 0.067 Uiso calc R 1 . .
    C C10 0.1571(4) 0.2085(3) 0.60276(12) 0.0470(7) Uani d . 1 . .
    C C11 0.2464(4) 0.2843(3) 0.56915(14) 0.0632(10) Uani d . 1 . .
    H H11 0.2842 0.3687 0.5804 0.076 Uiso calc R 1 . .
    C C12 0.2818(5) 0.2385(4) 0.51886(15) 0.0731(10) Uani d . 1 . .
    H H12 0.3437 0.2910 0.4967 0.088 Uiso calc R 1 . .
    C C13 0.2247(5) 0.1146(3) 0.50192(15) 0.0688(10) Uani d . 1 . .
    H H13 0.2474 0.0830 0.4681 0.083 Uiso calc R 1 . .
    C C14 0.1343(5) 0.0382(3) 0.53503(15) 0.0699(10) Uani d . 1 . .
    H H14 0.0957 -0.0458 0.5237 0.084 Uiso calc R 1 . .
    C C15 0.1001(4) 0.0850(3) 0.58515(14) 0.0594(9) Uani d . 1 . .
    H H15 0.0379 0.0326 0.6072 0.071 Uiso calc R 1 . .
    N N2 0.5361(3) 0.2509(2) 0.85380(9) 0.0438(6) Uani d . 1 . .
    C C21 0.5417(4) 0.1857(3) 0.90323(12) 0.0455(7) Uani d . 1 . .
    O O22 0.4289(3) 0.1431(2) 0.92638(9) 0.0658(7) Uani d . 1 . .
    C C23 0.7059(4) 0.1797(3) 0.91881(12) 0.0447(7) Uani d . 1 . .
    C C24 0.7748(4) 0.1282(3) 0.96358(13) 0.0545(8) Uani d . 1 . .
    H H24 0.7167 0.0916 0.9911 0.065 Uiso calc R 1 . .
    C C25 0.9354(4) 0.1333(3) 0.96599(14) 0.0589(9) Uani d . 1 . .
    H H25 0.9859 0.0994 0.9957 0.071 Uiso calc R 1 . .
    C C26 1.0203(4) 0.1878(4) 0.92502(15) 0.0598(9) Uani d . 1 . .
    H H26 1.1273 0.1871 0.9271 0.072 Uiso calc R 1 . .
    C C27 0.9503(4) 0.2434(3) 0.88077(12) 0.0528(8) Uani d . 1 . .
    H H27 1.0077 0.2830 0.8537 0.063 Uiso calc R 1 . .
    C C28 0.7922(3) 0.2375(3) 0.87864(11) 0.0446(7) Uani d . 1 . .
    C C29 0.6829(4) 0.2885(3) 0.83770(12) 0.0468(7) Uani d . 1 . .
    O O30 0.7131(3) 0.3513(2) 0.79655(9) 0.0606(6) Uani d . 1 . .
loop_
    _atom_site_aniso_label
    _atom_site_aniso_U_11
    _atom_site_aniso_U_22
    _atom_site_aniso_U_33
    _atom_site_aniso_U_12
    _atom_site_aniso_U_13
    _atom_site_aniso_U_23
    S1 0.0730(6) 0.0708(5) 0.0354(5) 0.0043(4) 0.0044(4) -0.0071(4)
    C7 0.063(2) 0.092(3) 0.068(3) -0.021(2) 0.005(2) -0.033(2)
    C8 0.114(4) 0.069(2) 0.078(3) -0.014(2) -0.005(3) 0.000(2)
    C1 0.0474(19) 0.0512(16) 0.0360(18) 0.0038(13) 0.0010(14) -0.0006(13)
    C2 0.0416(17) 0.0561(17) 0.0338(18) 0.0013(13) 0.0009(13) 0.0043(13)
    C3 0.0504(18) 0.0451(16) 0.0364(18) 0.0125(13) -0.0011(13) 0.0021(12)
    C4 0.0486(17) 0.0449(15) 0.0340(18) 0.0057(13) 0.0002(12) 0.0043(13)
    C5 0.060(2) 0.0466(16) 0.0355(19) 0.0066(14) 0.0006(15) -0.0020(12)
    O5 0.0534(13) 0.0574(12) 0.0377(13) 0.0118(9) -0.0016(10) -0.0038(9)
    O3 0.0912(19) 0.0507(12) 0.0624(18) 0.0218(12) -0.0265(13) -0.0069(10)
    O4 0.0524(12) 0.0512(11) 0.0352(13) 0.0086(9) -0.0091(9) -0.0031(8)
    C9 0.057(2) 0.0474(17) 0.047(2) 0.0087(15) -0.0077(15) 0.0031(13)
    O6 0.0801(16) 0.0517(13) 0.0410(14) 0.0189(11) -0.0137(11) -0.0019(9)
    C6 0.063(2) 0.0601(19) 0.044(2) 0.0174(16) -0.0084(16) 0.0004(14)
    C10 0.0546(18) 0.0479(16) 0.0385(19) 0.0018(14) -0.0114(15) 0.0027(13)
    C11 0.089(3) 0.0551(19) 0.046(2) -0.0067(18) -0.0045(18) 0.0008(15)
    C12 0.096(3) 0.073(2) 0.050(3) -0.008(2) 0.001(2) 0.0095(18)
    C13 0.095(3) 0.068(2) 0.043(2) 0.011(2) -0.013(2) -0.0061(17)
    C14 0.096(3) 0.060(2) 0.054(3) -0.0034(19) -0.014(2) -0.0097(17)
    C15 0.066(2) 0.0569(19) 0.055(2) -0.0103(17) -0.0049(18) 0.0005(15)
    N2 0.0399(14) 0.0605(15) 0.0311(15) -0.0018(12) -0.0001(11) 0.0039(11)
    C21 0.0474(19) 0.0567(17) 0.0324(19) -0.0021(14) 0.0028(14) 0.0055(12)
    O22 0.0535(14) 0.0927(17) 0.0513(15) -0.0082(12) 0.0001(12) 0.0279(12)
    C23 0.0504(19) 0.0476(15) 0.0361(18) 0.0017(14) -0.0011(14) 0.0023(13)
    C24 0.059(2) 0.066(2) 0.038(2) 0.0025(16) -0.0042(16) 0.0088(15)
    C25 0.058(2) 0.072(2) 0.047(2) 0.0102(17) -0.0126(18) 0.0021(16)
    C26 0.0464(19) 0.074(2) 0.059(2) 0.0033(17) -0.0078(17) -0.0069(18)
    C27 0.055(2) 0.0589(19) 0.045(2) -0.0040(16) -0.0001(15) -0.0058(14)
    C28 0.0436(17) 0.0522(16) 0.0379(19) -0.0018(14) 0.0003(13) -0.0043(13)
    C29 0.0509(19) 0.0556(18) 0.0339(19) -0.0004(14) 0.0025(14) -0.0011(13)
    O30 0.0596(14) 0.0801(15) 0.0423(14) -0.0080(11) 0.0040(11) 0.0159(11)
_geom_special_details
;
All e.s.d.'s (except the e.s.d. in the dihedral angle between two l.s. planes)
are estimated using the full covariance matrix. The cell e.s.d.'s are taken
into account individually in the estimation of e.s.d.'s in distances, angles
and torsion angles; correlations between e.s.d.'s in cell parameters are only
used when they are defined by crystal symmetry. An approximate (isotropic)
treatment of cell e.s.d.'s is used for estimating e.s.d.'s involving l.s.
planes.
;
loop_
    _geom_bond_atom_site_label_1
    _geom_bond_atom_site_label_2
    _geom_bond_site_symmetry_2
    _geom_bond_distance
    _geom_bond_publ_flag
    S1 C1 . 1.789(3) ?
    S1 C7 . 1.808(4) ?
    C7 C8 . 1.515(6) ?
    C7 H7A . 0.9700 ?
    C7 H7B . 0.9700 ?
    C8 H8A . 0.9600 ?
    C8 H8B . 0.9600 ?
    C8 H8C . 0.9600 ?
    C1 O5 . 1.437(4) ?
    C1 C2 . 1.553(4) ?
    C1 H1 . 0.9800 ?
    C2 N2 . 1.458(4) ?
    C2 C3 . 1.535(4) ?
    C2 H2 . 0.9800 ?
    C3 O3 . 1.431(3) ?
    C3 C4 . 1.501(4) ?
    C3 H3 . 0.9800 ?
    C4 O4 . 1.420(3) ?
    C4 C5 . 1.523(4) ?
    C4 H4 . 0.9800 ?
    C5 O5 . 1.436(4) ?
    C5 C6 . 1.509(4) ?
    C5 H5 . 0.9800 ?
    O3 H3A . 0.8200 ?
    O4 C9 . 1.420(4) ?
    C9 O6 . 1.413(3) ?
    C9 C10 . 1.493(4) ?
    C9 H9 . 0.9800 ?
    O6 C6 . 1.430(4) ?
    C6 H6A . 0.9700 ?
    C6 H6B . 0.9700 ?
    C10 C11 . 1.368(5) ?
    C10 C15 . 1.376(4) ?
    C11 C12 . 1.384(5) ?
    C11 H11 . 0.9300 ?
    C12 C13 . 1.374(5) ?
    C12 H12 . 0.9300 ?
    C13 C14 . 1.369(5) ?
    C13 H13 . 0.9300 ?
    C14 C15 . 1.381(5) ?
    C14 H14 . 0.9300 ?
    C15 H15 . 0.9300 ?
    N2 C29 . 1.387(4) ?
    N2 C21 . 1.404(4) ?
    C21 O22 . 1.214(4) ?
    C21 C23 . 1.479(4) ?
    C23 C24 . 1.376(4) ?
    C23 C28 . 1.383(4) ?
    C24 C25 . 1.395(5) ?
    C24 H24 . 0.9300 ?
    C25 C26 . 1.378(5) ?
    C25 H25 . 0.9300 ?
    C26 C27 . 1.385(5) ?
    C26 H26 . 0.9300 ?
    C27 C28 . 1.373(5) ?
    C27 H27 . 0.9300 ?
    C28 C29 . 1.490(4) ?
    C29 O30 . 1.236(4) ?
loop_
    _geom_angle_atom_site_label_1
    _geom_angle_atom_site_label_2
    _geom_angle_atom_site_label_3
    _geom_angle_site_symmetry_1
    _geom_angle_site_symmetry_3
    _geom_angle
    _geom_angle_publ_flag
    C1 S1 C7 . . 101.41(16) ?
    C8 C7 S1 . . 115.0(3) ?
    C8 C7 H7A . . 108.5 ?
    S1 C7 H7A . . 108.5 ?
    C8 C7 H7B . . 108.5 ?
    S1 C7 H7B . . 108.5 ?
    H7A C7 H7B . . 107.5 ?
    C7 C8 H8A . . 109.5 ?
    C7 C8 H8B . . 109.5 ?
    H8A C8 H8B . . 109.5 ?
    C7 C8 H8C . . 109.5 ?
    H8A C8 H8C . . 109.5 ?
    H8B C8 H8C . . 109.5 ?
    O5 C1 C2 . . 109.2(2) ?
    O5 C1 S1 . . 109.53(19) ?
    C2 C1 S1 . . 110.5(2) ?
    O5 C1 H1 . . 109.2 ?
    C2 C1 H1 . . 109.2 ?
    S1 C1 H1 . . 109.2 ?
    N2 C2 C3 . . 111.2(2) ?
    N2 C2 C1 . . 111.5(2) ?
    C3 C2 C1 . . 112.5(2) ?
    N2 C2 H2 . . 107.1 ?
    C3 C2 H2 . . 107.1 ?
    C1 C2 H2 . . 107.1 ?
    O3 C3 C4 . . 112.6(2) ?
    O3 C3 C2 . . 106.5(2) ?
    C4 C3 C2 . . 109.6(2) ?
    O3 C3 H3 . . 109.4 ?
    C4 C3 H3 . . 109.4 ?
    C2 C3 H3 . . 109.4 ?
    O4 C4 C3 . . 108.8(2) ?
    O4 C4 C5 . . 109.1(2) ?
    C3 C4 C5 . . 110.7(2) ?
    O4 C4 H4 . . 109.4 ?
    C3 C4 H4 . . 109.4 ?
    C5 C4 H4 . . 109.4 ?
    O5 C5 C6 . . 110.4(3) ?
    O5 C5 C4 . . 109.0(2) ?
    C6 C5 C4 . . 108.3(3) ?
    O5 C5 H5 . . 109.7 ?
    C6 C5 H5 . . 109.7 ?
    C4 C5 H5 . . 109.7 ?
    C5 O5 C1 . . 110.4(2) ?
    C3 O3 H3A . . 109.5 ?
    C4 O4 C9 . . 111.6(2) ?
    O6 C9 O4 . . 111.5(2) ?
    O6 C9 C10 . . 109.3(2) ?
    O4 C9 C10 . . 107.2(2) ?
    O6 C9 H9 . . 109.6 ?
    O4 C9 H9 . . 109.6 ?
    C10 C9 H9 . . 109.6 ?
    C9 O6 C6 . . 113.0(2) ?
    O6 C6 C5 . . 107.5(3) ?
    O6 C6 H6A . . 110.2 ?
    C5 C6 H6A . . 110.2 ?
    O6 C6 H6B . . 110.2 ?
    C5 C6 H6B . . 110.2 ?
    H6A C6 H6B . . 108.5 ?
    C11 C10 C15 . . 118.4(3) ?
    C11 C10 C9 . . 122.1(3) ?
    C15 C10 C9 . . 119.4(3) ?
    C10 C11 C12 . . 121.5(3) ?
    C10 C11 H11 . . 119.3 ?
    C12 C11 H11 . . 119.3 ?
    C13 C12 C11 . . 119.4(4) ?
    C13 C12 H12 . . 120.3 ?
    C11 C12 H12 . . 120.3 ?
    C14 C13 C12 . . 119.6(4) ?
    C14 C13 H13 . . 120.2 ?
    C12 C13 H13 . . 120.2 ?
    C13 C14 C15 . . 120.3(3) ?
    C13 C14 H14 . . 119.8 ?
    C15 C14 H14 . . 119.8 ?
    C10 C15 C14 . . 120.7(3) ?
    C10 C15 H15 . . 119.7 ?
    C14 C15 H15 . . 119.7 ?
    C29 N2 C21 . . 110.5(2) ?
    C29 N2 C2 . . 127.4(2) ?
    C21 N2 C2 . . 122.1(2) ?
    O22 C21 N2 . . 123.9(3) ?
    O22 C21 C23 . . 129.3(3) ?
    N2 C21 C23 . . 106.8(2) ?
    C24 C23 C28 . . 121.3(3) ?
    C24 C23 C21 . . 130.7(3) ?
    C28 C23 C21 . . 108.0(3) ?
    C23 C24 C25 . . 117.2(3) ?
    C23 C24 H24 . . 121.4 ?
    C25 C24 H24 . . 121.4 ?
    C26 C25 C24 . . 120.9(3) ?
    C26 C25 H25 . . 119.5 ?
    C24 C25 H25 . . 119.5 ?
    C25 C26 C27 . . 121.7(3) ?
    C25 C26 H26 . . 119.1 ?
    C27 C26 H26 . . 119.1 ?
    C28 C27 C26 . . 116.9(3) ?
    C28 C27 H27 . . 121.5 ?
    C26 C27 H27 . . 121.5 ?
    C27 C28 C23 . . 121.9(3) ?
    C27 C28 C29 . . 130.4(3) ?
    C23 C28 C29 . . 107.6(3) ?
    O30 C29 N2 . . 125.0(3) ?
    O30 C29 C28 . . 128.1(3) ?
    N2 C29 C28 . . 106.9(2) ?
loop_
    _geom_torsion_atom_site_label_1
    _geom_torsion_atom_site_label_2
    _geom_torsion_atom_site_label_3
    _geom_torsion_atom_site_label_4
    _geom_torsion_site_symmetry_1
    _geom_torsion_site_symmetry_2
    _geom_torsion_site_symmetry_3
    _geom_torsion_site_symmetry_4
    _geom_torsion
    _geom_torsion_publ_flag
    C7 S1 C1 H1 . . . . 25.4 ?
    C1 S1 C7 C8 . . . . 72.3(3) ?
    C7 S1 C1 O5 . . . . -94.1(2) ?
    C7 S1 C1 C2 . . . . 145.6(2) ?
    O5 C1 C2 N2 . . . . 178.9(2) ?
    S1 C1 C2 N2 . . . . -60.6(3) ?
    O5 C1 C2 C3 . . . . 53.1(3) ?
    S1 C1 C2 C3 . . . . 173.7(2) ?
    N2 C2 C3 O3 . . . . 63.6(3) ?
    C1 C2 C3 O3 . . . . -170.5(2) ?
    N2 C2 C3 C4 . . . . -174.3(2) ?
    C1 C2 C3 C4 . . . . -48.4(3) ?
    O3 C3 C4 O4 . . . . -69.7(3) ?
    C2 C3 C4 O4 . . . . 172.0(2) ?
    O3 C3 C4 C5 . . . . 170.4(2) ?
    C2 C3 C4 C5 . . . . 52.1(3) ?
    O4 C4 C5 O5 . . . . 178.5(2) ?
    C3 C4 C5 O5 . . . . -61.8(3) ?
    O4 C4 C5 C6 . . . . 58.2(3) ?
    C3 C4 C5 C6 . . . . 178.0(3) ?
    C6 C5 O5 C1 . . . . -173.8(2) ?
    C4 C5 O5 C1 . . . . 67.3(3) ?
    C2 C1 O5 C5 . . . . -62.4(3) ?
    S1 C1 O5 C5 . . . . 176.51(19) ?
    C3 C4 O4 C9 . . . . -178.8(2) ?
    C5 C4 O4 C9 . . . . -57.9(3) ?
    C4 O4 C9 O6 . . . . 57.8(3) ?
    C4 O4 C9 C10 . . . . 177.3(2) ?
    O4 C9 O6 C6 . . . . -58.9(3) ?
    C10 C9 O6 C6 . . . . -177.2(3) ?
    C9 O6 C6 C5 . . . . 58.9(3) ?
    O5 C5 C6 O6 . . . . -176.8(2) ?
    C4 C5 C6 O6 . . . . -57.5(3) ?
    O6 C9 C10 C11 . . . . 41.1(4) ?
    O4 C9 C10 C11 . . . . -79.8(3) ?
    O6 C9 C10 C15 . . . . -143.0(3) ?
    O4 C9 C10 C15 . . . . 96.1(3) ?
    C15 C10 C11 C12 . . . . -1.1(5) ?
    C9 C10 C11 C12 . . . . 174.9(3) ?
    C10 C11 C12 C13 . . . . 0.7(6) ?
    C11 C12 C13 C14 . . . . -0.3(6) ?
    C12 C13 C14 C15 . . . . 0.2(6) ?
    C11 C10 C15 C14 . . . . 0.9(5) ?
    C9 C10 C15 C14 . . . . -175.1(3) ?
    C13 C14 C15 C10 . . . . -0.5(6) ?
    C3 C2 N2 C29 . . . . 58.1(4) ?
    C1 C2 N2 C29 . . . . -68.4(4) ?
    C3 C2 N2 C21 . . . . -124.5(3) ?
    C1 C2 N2 C21 . . . . 109.0(3) ?
    C29 N2 C21 O22 . . . . 179.7(3) ?
    C2 N2 C21 O22 . . . . 1.9(5) ?
    C29 N2 C21 C23 . . . . -1.2(3) ?
    C2 N2 C21 C23 . . . . -179.0(2) ?
    O22 C21 C23 C24 . . . . -1.8(6) ?
    N2 C21 C23 C24 . . . . 179.1(3) ?
    O22 C21 C23 C28 . . . . 177.8(3) ?
    N2 C21 C23 C28 . . . . -1.2(3) ?
    C28 C23 C24 C25 . . . . -1.8(5) ?
    C21 C23 C24 C25 . . . . 177.8(3) ?
    C23 C24 C25 C26 . . . . 0.0(5) ?
    C24 C25 C26 C27 . . . . 2.1(5) ?
    C25 C26 C27 C28 . . . . -2.3(5) ?
    C26 C27 C28 C23 . . . . 0.4(5) ?
    C26 C27 C28 C29 . . . . 179.1(3) ?
    C24 C23 C28 C27 . . . . 1.6(5) ?
    C21 C23 C28 C27 . . . . -178.1(3) ?
    C24 C23 C28 C29 . . . . -177.3(3) ?
    C21 C23 C28 C29 . . . . 3.0(3) ?
    C21 N2 C29 O30 . . . . -177.7(3) ?
    C2 N2 C29 O30 . . . . 0.0(5) ?
    C21 N2 C29 C28 . . . . 3.0(3) ?
    C2 N2 C29 C28 . . . . -179.4(3) ?
    C27 C28 C29 O30 . . . . -1.9(5) ?
    C23 C28 C29 O30 . . . . 177.0(3) ?
    C27 C28 C29 N2 . . . . 177.4(3) ?
    C23 C28 C29 N2 . . . . -3.7(3) ?
loop_
    _geom_hbond_atom_site_label_D
    _geom_hbond_atom_site_label_H
    _geom_hbond_atom_site_label_A
    _geom_hbond_site_symmetry_D
    _geom_hbond_site_symmetry_H
    _geom_hbond_site_symmetry_A
    _geom_hbond_distance_DH
    _geom_hbond_distance_HA
    _geom_hbond_distance_DA
    _geom_hbond_angle_DHA
    _geom_hbond_publ_flag
    O3 H3A O30 . . 4_646 0.82 2.27 3.014(3) 150 yes
    C14 H14 Cg . . 4_646 0.93 2.98 3.613(3) 126 yes
