# Supplementary material for: Ethyl 4,6-O-benzyl­idene-2-de­oxy-N-phthalimido-1-thio-β-d-glucopyran­oside
Source: Acta Crystallogr Sect E Struct Rep Online. 2010 Nov 20;66(Pt 12):o3249. doi: 10.1107/S1600536810047070 (PMC3011798; doi:10.1107/S1600536810047070)
Supplement: Supplementary file 2 [file e-66-o3249-Isup2.hkl]

# 
# h,k,l, Fc-squared, Fo-squared, sigma(Fo-squared) and status flag 
# 
data_I
_shelx_title '  S15  STOE IPDS measurement' 
_shelx_refln_list_code          4 
_shelx_F_calc_maximum      158.75 
_exptl_crystal_F_000       928.00 
_reflns_d_resolution_high  0.7494 
 
loop_ 
 _symmetry_equiv_pos_as_xyz 
 'x, y, z' 
 '-x+1/2, -y, z+1/2' 
 'x+1/2, -y+1/2, -z' 
 '-x, y+1/2, -z+1/2' 
 
_cell_length_a     8.6728 
_cell_length_b     9.7583 
_cell_length_c    25.3102 
_cell_angle_alpha  90.000 
_cell_angle_beta   90.000 
_cell_angle_gamma  90.000 
 
_shelx_F_squared_multiplier     1.000 
 
loop_ 
 _refln_index_h 
 _refln_index_k 
 _refln_index_l 
 _refln_F_squared_calc 
 _refln_F_squared_meas 
 _refln_F_squared_sigma 
 _refln_observed_status 
   2   0   0    16827.21    17515.51    407.27 o 
   4   0   0      160.43      198.47     36.89 o 
   6   0   0      809.98      740.72     45.45 o 
   8   0   0       27.36       20.94     30.98 o 
  10   0   0        1.18       37.14     41.98 o 
   1   1   0     5898.95     5628.56    297.79 o 
   2   1   0     1993.57     1778.10    165.13 o 
   3   1   0      402.93      352.57     27.08 o 
   4   1   0      742.19      721.06     65.89 o 
   5   1   0      100.87      104.30     15.13 o 
   6   1   0      129.22      135.04     17.62 o 
   7   1   0      175.64      207.92     18.96 o 
   8   1   0      114.62      126.77     15.94 o 
   9   1   0        8.84       -4.82     15.97 o 
  10   1   0       12.68       17.24     20.51 o 
  11   1   0        2.60       12.57     28.79 o 
   1   2   0      685.61      648.90     38.21 o 
   2   2   0      319.08      322.72     20.57 o 
   3   2   0      479.90      501.14     28.30 o 
   4   2   0     3694.99     3569.16    294.63 o 
   5   2   0      852.04      762.20     58.85 o 
   6   2   0      433.29      440.34     29.02 o 
   7   2   0      170.41      189.12     18.65 o 
   8   2   0       70.23       79.49     14.09 o 
   9   2   0        3.58        4.58     16.21 o 
  10   2   0        2.53       11.29     16.60 o 
  11   2   0        1.07        2.12     27.44 o 
   1   3   0     3950.22     3708.14    162.53 o 
   2   3   0       51.29       35.37     13.69 o 
   3   3   0      806.30      772.56     45.22 o 
   4   3   0      100.83      121.55     12.49 o 
   5   3   0      211.71      217.54     12.68 o 
   6   3   0        9.15       17.28     10.17 o 
   7   3   0      189.24      241.47     21.79 o 
   8   3   0      598.42      608.36     26.49 o 
   9   3   0        0.55        2.95     15.96 o 
  10   3   0       13.06       12.53     16.80 o 
  11   3   0        8.10       -3.18     31.32 o 
   0   4   0     6878.57     7132.87    199.56 o 
   1   4   0       81.71       81.52     12.00 o 
   2   4   0     1665.89     1577.18     64.79 o 
   3   4   0       54.76       51.85     12.53 o 
   4   4   0        1.45        5.38     11.09 o 
   5   4   0      114.07      120.22     12.45 o 
   6   4   0      500.54      547.49     27.83 o 
   7   4   0       26.59       20.84     10.27 o 
   8   4   0       14.50        8.48     12.80 o 
   9   4   0        6.38       14.07     19.40 o 
  10   4   0       11.90        5.50     16.90 o 
   1   5   0        9.45      -11.63     12.58 o 
   2   5   0       17.39       15.32     12.17 o 
   3   5   0       44.83       31.56     11.00 o 
   4   5   0       76.17       79.87     11.51 o 
   5   5   0        3.88        9.47     10.71 o 
   6   5   0        0.85       13.24     11.82 o 
   7   5   0       39.29       37.62     11.27 o 
   8   5   0       17.00       15.71     13.93 o 
   9   5   0       17.78       29.01     17.20 o 
  10   5   0        1.19        8.16     18.58 o 
   0   6   0     1869.17     1915.28     31.07 o 
   1   6   0       76.23       80.41     10.66 o 
   2   6   0       28.88       34.79     10.43 o 
   3   6   0       13.32       16.09     11.96 o 
   4   6   0        2.04       -0.37     10.58 o 
   5   6   0       19.40       22.06     11.70 o 
   6   6   0      275.48      312.43     17.17 o 
   7   6   0      164.67      148.09     13.19 o 
   8   6   0       52.78       50.85     15.58 o 
   9   6   0       41.07       33.08     15.07 o 
  10   6   0        0.31       -7.36     18.11 o 
   1   7   0      257.28      272.17     13.45 o 
   2   7   0        9.24       22.13     11.54 o 
   3   7   0       62.94       39.27     10.41 o 
   4   7   0        0.18        9.51     10.65 o 
   5   7   0       80.21       77.90     12.35 o 
   6   7   0      149.97      162.80     13.08 o 
   7   7   0        6.20       18.14     15.11 o 
   8   7   0       12.40        1.47     14.86 o 
   9   7   0        1.25       -2.13     17.94 o 
   0   8   0      176.18      180.29     20.99 o 
   1   8   0        3.51       10.82     11.23 o 
   2   8   0       77.01       95.62     14.65 o 
   3   8   0        1.27       -6.11     10.70 o 
   4   8   0       41.25       36.08     12.99 o 
   5   8   0        0.09       -6.38     10.41 o 
   6   8   0        2.19        3.42     14.27 o 
   7   8   0        0.15        1.64     15.81 o 
   8   8   0        6.76        8.00     14.67 o 
   9   8   0        2.00       35.08     20.94 o 
   1   9   0        0.10      -13.99     13.99 o 
   2   9   0       30.06       45.20     10.30 o 
   3   9   0       24.12       33.79     10.30 o 
   4   9   0        2.79       11.38     14.95 o 
   5   9   0        8.33        1.56     13.41 o 
   6   9   0       75.48       64.73     17.08 o 
   7   9   0        2.96        2.22     14.78 o 
   8   9   0        0.70       14.22     19.06 o 
   0  10   0        0.01       -8.11     15.79 o 
   1  10   0       50.32       49.22     13.42 o 
   2  10   0       12.27        7.16     15.13 o 
   3  10   0       38.43       19.35     15.85 o 
   4  10   0        6.47        3.90     16.89 o 
   5  10   0       21.78       26.56     13.83 o 
   6  10   0       18.64       -1.55     15.40 o 
   7  10   0       17.82       16.87     19.20 o 
   1  11   0       41.53       26.58     14.56 o 
   2  11   0        3.46       12.40     15.55 o 
   3  11   0        4.10        5.21     17.30 o 
   4  11   0        0.14        1.95     14.91 o 
   5  11   0       15.51       -7.99     16.42 o 
   6  11   0        0.23      -15.80     20.62 o 
   0  12   0        5.65       -5.38     19.72 o 
   1  12   0        0.66      -10.43     14.10 o 
   2  12   0        1.83        2.43     17.53 o 
   3  12   0        2.04        0.04     20.29 o 
   4  12   0        0.20       -3.60     19.84 o 
   1   0   1     2547.22     1749.58    390.78 o 
   2   0   1    25200.18    28400.14   1126.08 o 
   3   0   1     1662.91     1432.20    140.60 o 
   4   0   1      143.16      143.56     16.46 o 
   5   0   1       43.69       36.88     10.93 o 
   6   0   1      450.79      447.80     15.95 o 
   7   0   1        1.51        4.71     10.23 o 
   8   0   1       32.55       31.93     15.56 o 
   9   0   1       19.70       16.45     16.56 o 
  10   0   1       48.39       53.94     24.53 o 
  11   0   1        4.29       -1.74     19.96 o 
 -11   1   1       11.69       25.09     27.26 o 
 -10   1   1       10.26        1.21     20.69 o 
  -9   1   1       63.20       43.75     28.27 o 
  -8   1   1      583.41      600.96     17.12 o 
  -7   1   1     1053.25     1049.51     19.93 o 
  -6   1   1      212.98      198.14     15.32 o 
  -5   1   1      164.08      160.28     18.14 o 
  -4   1   1      650.15      629.89     61.38 o 
  -3   1   1      826.91      781.23     37.28 o 
  -2   1   1     6955.42     6993.95    483.93 o 
  -1   1   1     4198.40     3822.80    156.18 o 
   0   1   1     1223.87        1.13     31.77 o 
   1   1   1     4239.81     3878.95    211.00 o 
   2   1   1     7018.17     7027.50    471.51 o 
   3   1   1      797.37      771.95     57.48 o 
   4   1   1      634.17      596.78     49.49 o 
   5   1   1      160.95      153.64     21.78 o 
   6   1   1      213.54      231.68     14.35 o 
   7   1   1     1046.47     1031.37     20.06 o 
   8   1   1      579.93      555.62     18.10 o 
   9   1   1       61.21       51.86     20.06 o 
  10   1   1       10.11        7.04     24.04 o 
  11   1   1       11.41       15.70     32.94 o 
 -11   2   1        0.12       -7.22     31.75 o 
 -10   2   1        2.71       -1.53     20.22 o 
  -9   2   1      120.49      123.10     20.38 o 
  -8   2   1       88.63       75.94     13.77 o 
  -7   2   1      358.08      331.79     15.30 o 
  -6   2   1      134.07      140.69     11.23 o 
  -5   2   1        6.13       10.98     11.88 o 
  -4   2   1      314.02      316.52     17.84 o 
  -3   2   1     1258.05     1277.65     69.01 o 
  -2   2   1     4734.76     4821.61    329.96 o 
  -1   2   1     3541.46     3208.84    133.28 o 
   0   2   1      236.31      177.22     24.45 o 
   1   2   1     3512.73     3111.60    176.61 o 
   2   2   1     4794.35     4992.94    261.73 o 
   3   2   1     1228.22     1205.00     61.86 o 
   4   2   1      321.54      321.91     23.90 o 
   5   2   1        5.39       11.06     10.99 o 
   6   2   1      133.90      134.63     15.51 o 
   7   2   1      358.48      349.48     19.30 o 
   8   2   1       88.71       93.55     13.05 o 
   9   2   1      120.94      189.36     29.17 o 
  10   2   1        3.00       -0.25     18.30 o 
  11   2   1        0.11       46.64     27.06 o 
 -11   3   1        3.08       -4.89     22.10 o 
 -10   3   1       19.14       20.30     16.77 o 
  -9   3   1      142.62      120.63     21.00 o 
  -8   3   1        3.18        2.12     12.23 o 
  -7   3   1      283.51      286.32     26.91 o 
  -6   3   1       25.55       36.64     11.85 o 
  -5   3   1       78.79       86.60     12.48 o 
  -4   3   1      662.17      673.06     35.22 o 
  -3   3   1     1553.63     1496.01    109.74 o 
  -2   3   1     2688.49     2595.60    143.47 o 
  -1   3   1     1701.70     1608.64     74.86 o 
   0   3   1        2.01       -4.75     22.85 o 
   1   3   1     1728.00     1710.30     47.76 o 
   2   3   1     2651.81     2569.41    214.36 o 
   3   3   1     1520.44     1486.31    131.16 o 
   4   3   1      656.93      665.32     44.29 o 
   5   3   1       81.11       80.95     12.30 o 
   6   3   1       25.21       34.02     12.83 o 
   7   3   1      286.34      296.90     15.35 o 
   8   3   1        3.54        5.33     12.40 o 
   9   3   1      144.46      144.86     23.93 o 
  10   3   1       19.67       12.01     18.17 o 
  11   3   1        3.23       17.03     23.71 o 
 -10   4   1        3.09       15.51     18.27 o 
  -9   4   1        0.07        2.91     15.82 o 
  -8   4   1       71.58       60.88     11.90 o 
  -7   4   1       19.34       17.64     10.69 o 
  -6   4   1       79.04       84.55     10.89 o 
  -5   4   1       23.33       23.64     10.84 o 
  -4   4   1     1064.03     1105.71     52.30 o 
  -3   4   1      175.61      182.45     12.84 o 
  -2   4   1      231.22      217.47     13.74 o 
  -1   4   1      539.87      519.41     17.68 o 
   0   4   1     4161.04     4248.16     37.77 o 
   1   4   1      537.05      510.70     17.31 o 
   2   4   1      241.43      233.72     14.45 o 
   3   4   1      180.85      189.87     12.98 o 
   4   4   1     1070.20     1124.56     53.83 o 
   5   4   1       24.82       31.93     10.15 o 
   6   4   1       78.56       73.67     11.09 o 
   7   4   1       20.04       14.65     10.87 o 
   8   4   1       71.22       51.45     11.04 o 
   9   4   1        0.07        2.06     16.15 o 
  10   4   1        2.86       10.38     18.44 o 
 -10   5   1        1.57        3.18     16.51 o 
  -9   5   1        0.03       -0.26     14.44 o 
  -8   5   1        5.74        1.80     14.34 o 
  -7   5   1      240.11      270.28     28.62 o 
  -6   5   1       47.22       64.46     14.30 o 
  -5   5   1       57.00       62.37     12.09 o 
  -4   5   1       22.73       22.45     12.20 o 
  -3   5   1      163.22      158.42     13.28 o 
  -2   5   1      977.80     1022.51     40.24 o 
  -1   5   1     4175.69     4271.99    165.48 o 
   0   5   1      688.58      679.90     28.04 o 
   1   5   1     4204.07     4189.85    111.67 o 
   2   5   1      988.22      982.00     50.81 o 
   3   5   1      166.59      168.10     13.18 o 
   4   5   1       24.09       19.46     11.12 o 
   5   5   1       56.44       62.37     11.71 o 
   6   5   1       47.18       47.09     11.32 o 
   7   5   1      237.91      242.35     26.28 o 
   8   5   1        5.50       -1.94     13.22 o 
   9   5   1        0.06       -0.99     13.53 o 
  10   5   1        1.45       -6.89     16.79 o 
 -10   6   1       13.49       12.92     18.24 o 
  -9   6   1        1.77       -2.70     14.71 o 
  -8   6   1       41.47       33.77     14.51 o 
  -7   6   1       48.27       53.81     11.59 o 
  -6   6   1       11.98       11.67     10.36 o 
  -5   6   1       91.19      104.06     11.59 o 
  -4   6   1       28.47       23.26     11.65 o 
  -3   6   1      449.62      461.11     30.16 o 
  -2   6   1       28.45       28.71     11.72 o 
  -1   6   1      306.28      315.13     13.24 o 
   0   6   1      100.96      103.96     12.20 o 
   1   6   1      305.06      306.85     13.28 o 
   2   6   1       31.17       33.30     10.83 o 
   3   6   1      455.18      475.08     20.77 o 
   4   6   1       28.94        8.75     11.04 o 
   5   6   1       92.59      102.91     11.50 o 
   6   6   1       11.77       13.03     10.16 o 
   7   6   1       47.53       33.89     11.57 o 
   8   6   1       42.24       30.53     18.14 o 
   9   6   1        1.64        7.62     17.40 o 
  10   6   1       13.51        0.44     23.08 o 
  -9   7   1        3.58        5.27     15.15 o 
  -8   7   1       12.33       -4.63     16.24 o 
  -7   7   1       81.14       81.20     13.76 o 
  -6   7   1       25.38       25.12     12.38 o 
  -5   7   1        4.53        5.63     10.68 o 
  -4   7   1       53.39       70.14     12.15 o 
  -3   7   1      117.41      115.66     11.80 o 
  -2   7   1      304.53      308.00     12.48 o 
  -1   7   1       67.33       75.96     10.43 o 
   0   7   1      199.54      180.18     17.96 o 
   1   7   1       65.46       58.72     11.03 o 
   2   7   1      301.39      303.59     12.38 o 
   3   7   1      117.76      116.37     11.08 o 
   4   7   1       51.88       71.21     10.54 o 
   5   7   1        4.34        6.21     10.73 o 
   6   7   1       25.02       24.53     10.46 o 
   7   7   1       82.05       63.20     13.93 o 
   8   7   1       12.18       -3.54     14.61 o 
   9   7   1        3.64       -1.18     14.09 o 
  -9   8   1        4.59       19.33     20.60 o 
  -8   8   1        0.65      -12.24     16.23 o 
  -7   8   1        6.04       23.02     14.42 o 
  -6   8   1      103.21      106.99     18.80 o 
  -5   8   1       77.20       64.61     12.69 o 
  -4   8   1       27.99       39.94     11.30 o 
  -3   8   1        5.63       -0.27     12.37 o 
  -2   8   1      201.10      210.54     12.32 o 
  -1   8   1        4.27        5.57     11.31 o 
   0   8   1       17.89       22.83     11.42 o 
   1   8   1        4.28        0.17     10.43 o 
   2   8   1      200.95      218.87     12.82 o 
   3   8   1        4.79        1.06     10.02 o 
   4   8   1       28.80       38.49     13.60 o 
   5   8   1       76.95       67.63     14.60 o 
   6   8   1      103.71      112.96     22.12 o 
   7   8   1        5.85       21.30     15.65 o 
   8   8   1        0.75        8.33     14.87 o 
   9   8   1        4.72       -0.44     25.30 o 
  -8   9   1        3.85        5.42     20.48 o 
  -7   9   1        6.42        1.01     15.00 o 
  -6   9   1       12.58       17.47     16.11 o 
  -5   9   1       21.72       26.87     14.05 o 
  -4   9   1        1.10      -15.68     15.68 o 
  -3   9   1       80.97       58.72     11.48 o 
  -2   9   1        0.90       -3.28     10.10 o 
  -1   9   1       91.05       85.98     11.33 o 
   0   9   1       36.41       36.88     19.97 o 
   1   9   1       89.21       87.05     13.27 o 
   2   9   1        0.98        1.32     10.63 o 
   3   9   1       81.93       69.07     11.47 o 
   4   9   1        0.96      -15.03     15.03 o 
   5   9   1       21.49       25.05     14.57 o 
   6   9   1       12.59        7.48     13.88 o 
   7   9   1        6.51       -1.94     14.03 o 
   8   9   1        3.74        8.60     19.41 o 
  -7  10   1        0.96       10.08     19.53 o 
  -6  10   1        1.74        5.51     16.38 o 
  -5  10   1        2.05        2.40     14.92 o 
  -4  10   1       27.21       20.54     14.58 o 
  -3  10   1       18.20       10.49     16.72 o 
  -2  10   1        5.96        3.72     12.99 o 
  -1  10   1       26.50       10.97     13.24 o 
   0  10   1       13.39       -0.94     13.55 o 
   1  10   1       26.18       18.47     13.97 o 
   2  10   1        5.39        6.49     14.00 o 
   3  10   1       18.04        8.61     15.44 o 
   4  10   1       27.05       25.35     17.88 o 
   5  10   1        1.93        3.34     13.74 o 
   6  10   1        1.71       -7.76     14.93 o 
   7  10   1        0.93      -15.09     18.39 o 
  -6  11   1       14.51      -11.06     20.65 o 
  -5  11   1        3.78        3.23     15.34 o 
  -4  11   1        9.64        1.44     14.21 o 
  -3  11   1        3.75        2.90     14.85 o 
  -2  11   1       37.51       24.18     14.81 o 
  -1  11   1        2.08        0.87     15.51 o 
   0  11   1       11.43        1.04     21.83 o 
   1  11   1        2.28       -5.14     15.50 o 
   2  11   1       37.98       22.03     14.65 o 
   3  11   1        3.79        1.11     16.01 o 
   4  11   1        9.78       -8.09     14.25 o 
   5  11   1        3.90       -2.37     14.36 o 
   6  11   1       14.31       10.97     21.66 o 
  -4  12   1        3.01      -21.13     21.13 o 
  -3  12   1        0.62       -8.39     18.78 o 
  -2  12   1        2.26        4.54     16.32 o 
  -1  12   1        1.26       -5.48     15.99 o 
   0  12   1        0.26       -7.00     14.78 o 
   1  12   1        1.28       11.55     14.62 o 
   2  12   1        2.11       -4.39     16.46 o 
   3  12   1        0.54      -19.48     19.48 o 
   4  12   1        2.89      -20.15     20.15 o 
   1   0   2     3858.13     2727.44    550.06 o 
   2   0   2      867.28      794.84     62.80 o 
   3   0   2      336.69      318.38     17.25 o 
   4   0   2      115.05      107.47     14.60 o 
   5   0   2     2041.38     1889.75     22.43 o 
   6   0   2      195.11      205.82     13.00 o 
   7   0   2        9.65        1.30     16.51 o 
   8   0   2       77.92       73.71     22.07 o 
   9   0   2       32.17       28.42     23.42 o 
  10   0   2        9.73       17.23     28.94 o 
  11   0   2        6.79       -7.26     21.80 o 
 -11   1   2        0.13        8.33     32.61 o 
 -10   1   2        5.46       11.74     20.45 o 
  -9   1   2       13.56       18.47     22.66 o 
  -8   1   2       17.63       24.39     14.96 o 
  -7   1   2       53.36       63.18     13.99 o 
  -6   1   2     1094.92     1007.57     22.21 o 
  -5   1   2      382.16      378.01     51.79 o 
  -4   1   2      522.14      520.11     56.24 o 
  -3   1   2      973.04      953.16     96.48 o 
  -2   1   2     3261.40     3102.75    293.58 o 
  -1   1   2     5477.06     5332.86    331.32 o 
   0   1   2     2994.90     1868.14    651.40 o 
   1   1   2     5449.95     5242.49    363.03 o 
   2   1   2     3263.95     3100.53    204.74 o 
   3   1   2      973.28      955.57     84.38 o 
   4   1   2      515.20      555.69     43.31 o 
   5   1   2      378.24      370.60     34.00 o 
   6   1   2     1077.51     1041.57     33.40 o 
   7   1   2       52.50       52.46     12.84 o 
   8   1   2       16.55       40.41     15.18 o 
   9   1   2       13.55        1.52     19.56 o 
  10   1   2        5.31       -0.40     24.28 o 
  11   1   2        0.12       -9.27     24.24 o 
 -11   2   2        5.38        3.10     38.41 o 
 -10   2   2       13.88       13.07     18.34 o 
  -9   2   2       51.69       49.79     16.51 o 
  -8   2   2      135.77      154.63     13.76 o 
  -7   2   2      754.01      868.25     86.87 o 
  -6   2   2       26.99       33.21     11.72 o 
  -5   2   2       48.92       55.79     11.41 o 
  -4   2   2       58.68       62.06     11.94 o 
  -3   2   2     1561.79     1582.06    125.10 o 
  -2   2   2      608.48      580.66     36.70 o 
   0   2   2        8.42        1.97     28.33 o 
   2   2   2      613.98      593.50     35.06 o 
   3   2   2     1560.63     1641.12     94.03 o 
   4   2   2       58.30       58.14     11.25 o 
   5   2   2       54.45       59.82     12.43 o 
   6   2   2       26.03       30.14     11.74 o 
   7   2   2      750.22      698.04     22.01 o 
   8   2   2      135.12      155.64     14.85 o 
   9   2   2       51.34       75.97     17.90 o 
  10   2   2       13.72       10.57     18.45 o 
  11   2   2        5.45        5.71     31.41 o 
 -11   3   2        1.80        7.11     26.72 o 
 -10   3   2        5.93        1.29     20.70 o 
  -9   3   2        4.42        7.09     17.56 o 
  -8   3   2      167.88      142.15     21.03 o 
  -7   3   2       76.28       80.68     12.79 o 
  -6   3   2      254.33      270.41     12.74 o 
  -5   3   2      192.89      190.35     12.42 o 
  -4   3   2       32.73       31.17     11.22 o 
  -3   3   2      514.53      538.49     25.82 o 
  -2   3   2        9.03       10.62     12.18 o 
  -1   3   2     3706.93     3904.51    113.18 o 
   0   3   2     6745.03     6998.80     55.48 o 
   1   3   2     3694.13     3814.10    183.57 o 
   2   3   2       10.24        1.01     13.05 o 
   3   3   2      511.47      520.59     27.82 o 
   4   3   2       34.62       32.84     10.86 o 
   5   3   2      191.05      202.80     12.51 o 
   6   3   2      246.95      228.76     12.13 o 
   7   3   2       77.26       81.72     14.90 o 
   8   3   2      165.00      200.34     16.45 o 
   9   3   2        4.43       -8.08     17.64 o 
  10   3   2        6.01       -4.79     18.57 o 
  11   3   2        1.78       23.94     24.12 o 
 -10   4   2       27.77       41.19     20.70 o 
  -9   4   2       45.50       47.39     20.17 o 
  -8   4   2       21.70       21.67     14.69 o 
  -7   4   2      245.34      285.85     13.87 o 
  -6   4   2      348.90      336.85     29.65 o 
  -5   4   2      513.70      573.64     37.69 o 
  -4   4   2      113.85      112.04     12.51 o 
  -3   4   2      622.23      666.50     28.11 o 
  -2   4   2      193.05      195.05     14.45 o 
  -1   4   2     1496.60     1442.13     46.93 o 
   0   4   2     2002.33     1948.26     26.80 o 
   1   4   2     1539.29     1507.33     59.45 o 
   2   4   2      191.27      198.45     14.05 o 
   3   4   2      623.26      669.17     38.24 o 
   4   4   2      113.55      118.84     11.61 o 
   5   4   2      512.92      592.67     40.89 o 
   6   4   2      346.78      373.19     24.44 o 
   7   4   2      237.53      240.21     24.39 o 
   8   4   2       21.66       10.30     11.44 o 
   9   4   2       45.23       69.96     17.96 o 
  10   4   2       27.82       35.53     18.43 o 
 -10   5   2        1.24       -6.54     16.54 o 
  -9   5   2        0.43       -0.22     15.43 o 
  -8   5   2        4.01        5.67     14.08 o 
  -7   5   2      271.99      257.55     26.52 o 
  -6   5   2       85.32       93.24     20.14 o 
  -5   5   2      359.05      388.86     34.06 o 
  -4   5   2      566.18      603.52     33.22 o 
  -3   5   2      227.53      225.45     12.29 o 
  -2   5   2      642.84      664.83     36.85 o 
  -1   5   2     1602.27     1617.73     71.05 o 
   0   5   2     1734.62     1709.42     23.25 o 
   1   5   2     1599.88     1615.50     60.38 o 
   2   5   2      630.63      664.41     17.10 o 
   3   5   2      229.92      235.95     12.91 o 
   4   5   2      563.20      572.89     41.81 o 
   5   5   2      356.94      384.89     29.77 o 
   6   5   2       80.91       88.84     11.61 o 
   7   5   2      270.53      247.73     16.13 o 
   8   5   2        4.34        4.42     17.10 o 
   9   5   2        0.42       -7.49     15.48 o 
  10   5   2        1.29       19.74     19.56 o 
 -10   6   2        2.27        8.40     23.05 o 
  -9   6   2        3.59      -12.39     15.88 o 
  -8   6   2        1.43       10.48     15.22 o 
  -7   6   2       11.12        0.22     13.20 o 
  -6   6   2       61.56       50.70     12.41 o 
  -5   6   2       21.23       19.42     12.27 o 
  -4   6   2       64.72       62.04     11.41 o 
  -3   6   2      381.66      390.07     19.36 o 
  -2   6   2       22.95       21.84     10.70 o 
  -1   6   2      691.46      723.48     28.46 o 
   0   6   2     1993.59     2114.18     40.62 o 
   1   6   2      697.34      719.91     17.20 o 
   2   6   2       22.27       21.78     10.02 o 
   3   6   2      383.46      394.85     29.70 o 
   4   6   2       63.25       55.26     11.02 o 
   5   6   2       23.69       19.96     10.34 o 
   6   6   2       62.49       74.72     10.60 o 
   7   6   2       11.94       19.32     11.12 o 
   8   6   2        1.46        3.49     14.40 o 
   9   6   2        3.53       -1.80     15.01 o 
  10   6   2        2.22      -14.27     19.53 o 
  -9   7   2        8.57        2.27     17.86 o 
  -8   7   2       10.36        1.20     14.63 o 
  -7   7   2       50.84       40.76     14.22 o 
  -6   7   2       18.49       10.39     12.02 o 
  -5   7   2      175.04      185.96     17.32 o 
  -4   7   2       13.52        4.65     10.27 o 
  -3   7   2       85.59      103.52     11.55 o 
  -2   7   2      105.24       99.28     12.19 o 
  -1   7   2       88.88       92.08     11.09 o 
   0   7   2       12.00       13.22     11.22 o 
   1   7   2       90.17       92.30     12.01 o 
   2   7   2      101.24      100.85     11.59 o 
   3   7   2       86.25       95.88     11.62 o 
   4   7   2       13.23       18.62     10.89 o 
   5   7   2      176.23      201.72     11.78 o 
   6   7   2       18.65       19.26     11.94 o 
   7   7   2       51.41       48.46     13.54 o 
   8   7   2       10.03       20.73     17.14 o 
   9   7   2        8.55        7.48     16.21 o 
  -9   8   2        8.08       25.40     34.10 o 
  -8   8   2       18.27       19.03     14.61 o 
  -7   8   2       24.15       24.11     16.97 o 
  -6   8   2       13.07       11.14     15.12 o 
  -5   8   2       45.04       57.42     12.31 o 
  -4   8   2       29.82       38.36     13.25 o 
  -3   8   2       39.11       37.33     11.09 o 
  -2   8   2       29.19       30.55     10.88 o 
  -1   8   2       36.96       24.74     10.80 o 
   0   8   2      157.45      152.94     11.77 o 
   1   8   2       34.12       23.39     11.46 o 
   2   8   2       29.88       29.34     10.77 o 
   3   8   2       38.87       17.05     11.75 o 
   4   8   2       29.69       34.02     11.88 o 
   5   8   2       44.62       49.68     12.13 o 
   6   8   2       13.31       18.98     13.32 o 
   7   8   2       24.98       16.83     16.08 o 
   8   8   2       18.33        7.66     15.08 o 
   9   8   2        8.07       22.20     38.56 o 
  -8   9   2        4.97       27.79     19.13 o 
  -7   9   2       14.14        3.47     14.87 o 
  -6   9   2       37.10       26.99     14.67 o 
  -5   9   2        3.35       13.96     15.53 o 
  -4   9   2        9.12        0.51     14.37 o 
  -3   9   2       25.38       21.06     10.42 o 
  -2   9   2      111.25       94.40     12.43 o 
  -1   9   2       32.36       33.32     11.78 o 
   0   9   2       33.25       31.30     10.80 o 
   1   9   2       33.10       27.26     11.96 o 
   2   9   2      113.91       97.72     11.68 o 
   3   9   2       25.57       16.02     10.27 o 
   4   9   2        9.48        6.53     15.50 o 
   5   9   2        3.25        3.98     14.07 o 
   6   9   2       36.43       38.74     14.96 o 
   7   9   2       13.96        7.26     15.01 o 
   8   9   2        4.85       11.22     18.90 o 
  -7  10   2        9.44        9.55     19.43 o 
  -6  10   2       21.89       -3.36     16.27 o 
  -5  10   2        2.25        7.97     15.65 o 
  -4  10   2        6.27        8.19     15.62 o 
  -3  10   2       11.12        5.36     14.10 o 
  -2  10   2        6.92       12.89     12.96 o 
  -1  10   2        0.10       -0.11     16.19 o 
   0  10   2       28.85       19.91     12.71 o 
   1  10   2        0.21       -8.59     14.87 o 
   2  10   2        7.28       12.78     15.20 o 
   3  10   2       11.24       17.26     15.04 o 
   4  10   2        6.38      -15.62     17.83 o 
   5  10   2        2.00      -11.39     14.05 o 
   6  10   2       21.62       12.47     14.21 o 
   7  10   2        9.41      -10.46     18.36 o 
  -6  11   2        1.47       34.66     26.21 o 
  -5  11   2        6.01      -10.53     17.32 o 
  -4  11   2        3.62        3.44     16.22 o 
  -3  11   2       13.71        0.31     16.44 o 
  -2  11   2        2.22       -1.65     14.41 o 
  -1  11   2        2.72       -2.56     13.52 o 
   0  11   2        1.75       -8.61     14.38 o 
   1  11   2        2.62       -0.55     14.37 o 
   2  11   2        2.09       -4.05     13.63 o 
   3  11   2       13.57       19.50     14.97 o 
   4  11   2        3.70       -0.17     15.20 o 
   5  11   2        5.97        8.11     15.35 o 
   6  11   2        1.65       21.56     26.38 o 
  -4  12   2        6.06        8.90     19.80 o 
  -3  12   2        7.21       17.91     17.89 o 
  -2  12   2       10.91       -2.48     15.00 o 
  -1  12   2        9.01       -6.51     17.50 o 
   0  12   2        3.22       -5.50     14.94 o 
   1  12   2        8.90       10.00     14.75 o 
   2  12   2       10.68        3.53     15.28 o 
   3  12   2        7.18      -14.97     16.98 o 
   4  12   2        5.90       -4.14     23.18 o 
   1   0   3      255.28      201.93     22.92 o 
   3   0   3      160.21      146.18     18.28 o 
   4   0   3      179.05      170.77     13.43 o 
   5   0   3      570.14      510.69     17.24 o 
   6   0   3     1580.81     1540.37     39.36 o 
   7   0   3      109.38      107.76     15.28 o 
   8   0   3        0.69        5.72     15.23 o 
   9   0   3       87.75      107.58     28.76 o 
  10   0   3        5.12        8.48     20.75 o 
  11   0   3        1.41       -2.74     24.13 o 
 -11   1   3        7.02        0.48     24.26 o 
 -10   1   3        9.99       15.79     20.54 o 
  -9   1   3        5.72       18.73     19.60 o 
  -8   1   3       69.76       91.43     16.28 o 
  -7   1   3       48.61       46.69     13.59 o 
  -6   1   3      187.82      187.80     19.09 o 
  -5   1   3      693.12      666.92     19.31 o 
  -4   1   3      952.09      920.54     93.83 o 
  -3   1   3     1779.55     1704.61    106.27 o 
  -2   1   3    10659.53    11725.33    785.70 o 
  -1   1   3     6446.79     6135.69    321.08 o 
   0   1   3     1397.21     1147.84     52.18 o 
   1   1   3     6475.73     6380.11    378.59 o 
   2   1   3    10669.18    10543.53    613.69 o 
   3   1   3     1780.77     1739.39    163.63 o 
   4   1   3      964.26     1005.65     85.64 o 
   5   1   3      700.68      727.72     53.28 o 
   6   1   3      186.53      206.26     24.08 o 
   7   1   3       48.42       32.64     15.09 o 
   8   1   3       72.65       66.51     13.97 o 
   9   1   3        5.90        5.80     17.10 o 
  10   1   3       10.68       14.34     21.08 o 
  11   1   3        7.16       14.62     26.88 o 
 -11   2   3        1.77       -8.88     27.39 o 
 -10   2   3       21.68       21.53     20.15 o 
  -9   2   3       33.28       51.16     17.64 o 
  -8   2   3      170.52      150.57     18.38 o 
  -7   2   3       53.86       57.77     12.48 o 
  -6   2   3      131.81      129.38     13.85 o 
  -5   2   3      697.63      668.79     47.99 o 
  -4   2   3      320.05      330.20     22.13 o 
  -3   2   3     1302.33     1224.56     79.20 o 
  -2   2   3      295.60      274.70     18.85 o 
  -1   2   3     3116.86     2942.94    128.07 o 
   1   2   3     3079.90     2808.06    159.44 o 
   2   2   3      290.75      260.89     19.24 o 
   3   2   3     1314.66     1254.09     82.50 o 
   4   2   3      328.17      365.65     26.22 o 
   5   2   3      690.89      641.41     34.54 o 
   6   2   3      131.83      147.83     12.05 o 
   7   2   3       55.27       73.84     13.79 o 
   8   2   3      171.83      214.80     15.13 o 
   9   2   3       31.61       54.33     16.23 o 
  10   2   3       21.81        3.94     18.52 o 
  11   2   3        1.69       -0.72     27.53 o 
 -11   3   3        3.05      -10.09     24.37 o 
 -10   3   3       54.38       28.91     19.40 o 
  -9   3   3       46.37       70.15     18.36 o 
  -8   3   3       49.46       40.32     12.89 o 
  -7   3   3       93.97      104.51     15.09 o 
  -6   3   3       75.72       94.17     10.86 o 
  -5   3   3       52.29       52.41     13.27 o 
  -4   3   3       75.60       59.28     12.57 o 
  -3   3   3      218.75      226.64     13.06 o 
  -2   3   3     3541.06     3565.70    155.67 o 
  -1   3   3       98.32       83.18     16.21 o 
   0   3   3      265.07      255.83     18.80 o 
   1   3   3       97.83       87.39     15.13 o 
   2   3   3     3603.26     3546.71    201.34 o 
   3   3   3      226.46      244.57     15.92 o 
   4   3   3       74.41       62.24     11.17 o 
   5   3   3       50.79       59.97     10.88 o 
   6   3   3       74.92       70.67     13.53 o 
   7   3   3       94.65      109.18     11.12 o 
   8   3   3       47.26       53.29     10.75 o 
   9   3   3       46.62       58.92     17.84 o 
  10   3   3       53.61       39.81     19.12 o 
  11   3   3        2.96       10.81     27.02 o 
 -10   4   3        0.54       21.35     18.28 o 
  -9   4   3       15.19       14.99     19.80 o 
  -8   4   3       60.84       50.68     11.45 o 
  -7   4   3      124.84      129.00     12.94 o 
  -6   4   3      106.76      110.70     11.69 o 
  -5   4   3      299.00      320.47     26.96 o 
  -4   4   3      425.24      402.25     25.18 o 
  -3   4   3      650.15      643.57     28.01 o 
  -2   4   3     1685.26     1627.90     73.03 o 
  -1   4   3       80.36       87.39     16.23 o 
   0   4   3      547.26      532.59     17.56 o 
   1   4   3       76.44       91.39     13.51 o 
   2   4   3     1700.60     1657.93     68.26 o 
   3   4   3      665.70      666.08     37.31 o 
   4   4   3      424.46      443.33     35.18 o 
   5   4   3      294.19      336.99     31.53 o 
   6   4   3      106.75      112.68     11.48 o 
   7   4   3      126.64      128.67     12.69 o 
   8   4   3       59.64       47.99     13.75 o 
   9   4   3       15.83       23.64     19.27 o 
  10   4   3        0.58       -5.06     17.99 o 
 -10   5   3        0.32       -6.38     18.65 o 
  -9   5   3        2.13       -7.09     14.74 o 
  -8   5   3      107.14      150.63     26.09 o 
  -7   5   3       11.29        1.03     11.03 o 
  -6   5   3        2.02       13.88     12.59 o 
  -5   5   3      315.90      355.81     24.45 o 
  -4   5   3      141.94      155.89     11.96 o 
  -3   5   3       83.28       94.25     13.81 o 
  -2   5   3     1094.43     1120.41     31.21 o 
  -1   5   3      732.69      716.50     25.80 o 
   0   5   3     2310.51     2311.31     43.23 o 
   1   5   3      739.62      716.75     29.59 o 
   2   5   3     1082.37     1078.99     52.80 o 
   3   5   3       83.09       89.23     11.04 o 
   4   5   3      139.84      140.26     12.04 o 
   5   5   3      319.37      349.98     17.87 o 
   6   5   3        2.07        9.84     11.57 o 
   7   5   3       10.92       15.91     12.66 o 
   8   5   3      108.00      129.50     15.21 o 
   9   5   3        2.26       19.43     15.54 o 
  10   5   3        0.41        2.09     20.48 o 
 -10   6   3        3.22      -19.18     23.40 o 
  -9   6   3        9.00       11.79     13.77 o 
  -8   6   3       26.06       14.97     15.65 o 
  -7   6   3       23.87       10.72     11.93 o 
  -6   6   3      122.26      126.41     14.48 o 
  -5   6   3      270.67      294.76     24.26 o 
  -4   6   3        4.93       -1.78     12.42 o 
  -3   6   3      463.83      517.07     27.79 o 
  -2   6   3      513.24      539.05     20.99 o 
  -1   6   3     2027.12     2054.16     55.81 o 
   0   6   3       47.14       39.64     11.61 o 
   1   6   3     2039.39     1987.64     68.35 o 
   2   6   3      508.21      524.56     18.15 o 
   3   6   3      473.29      495.46     26.29 o 
   4   6   3        4.48        2.69     10.74 o 
   5   6   3      274.97      311.85     33.78 o 
   6   6   3      121.27      128.32     12.75 o 
   7   6   3       23.34       14.11     11.56 o 
   8   6   3       26.45       10.18     19.10 o 
   9   6   3        8.72       13.86     13.82 o 
  10   6   3        3.20        8.42     19.35 o 
  -9   7   3        8.50        3.36     14.26 o 
  -8   7   3       28.28       17.09     14.72 o 
  -7   7   3        6.34       13.42     15.13 o 
  -6   7   3        5.72       -3.41     11.91 o 
  -5   7   3       33.21       18.57     11.81 o 
  -4   7   3      497.98      515.98     26.57 o 
  -3   7   3       54.93       57.78     12.14 o 
  -2   7   3      177.83      206.73     12.16 o 
  -1   7   3       47.69       52.36     11.91 o 
   0   7   3       76.86       71.52     10.25 o 
   1   7   3       46.20       46.41     10.88 o 
   2   7   3      183.23      197.74     12.25 o 
   3   7   3       52.46       54.67     12.26 o 
   4   7   3      492.87      503.94     14.59 o 
   5   7   3       32.22       30.16     11.91 o 
   6   7   3        5.73       13.45     10.30 o 
   7   7   3        6.15        9.00     15.21 o 
   8   7   3       27.71       18.16     16.18 o 
   9   7   3        8.75       10.09     18.90 o 
  -9   8   3        5.92        2.05     25.85 o 
  -8   8   3        1.85        5.51     16.40 o 
  -7   8   3       81.37       81.44     20.13 o 
  -6   8   3       49.47       43.63     14.73 o 
  -5   8   3       12.68       12.89     10.62 o 
  -4   8   3       62.78       70.47     11.56 o 
  -3   8   3       59.78       53.20     12.09 o 
  -2   8   3       25.89       28.24     11.84 o 
  -1   8   3       39.46       32.41     10.87 o 
   0   8   3       84.02       77.08     12.14 o 
   1   8   3       37.93       29.81     10.78 o 
   2   8   3       26.07       23.56     12.65 o 
   3   8   3       58.71       53.66     11.10 o 
   4   8   3       62.53       72.42     13.37 o 
   5   8   3       12.08        2.70     11.16 o 
   6   8   3       49.58       52.52     15.57 o 
   7   8   3       81.36       74.73     16.33 o 
   8   8   3        1.75      -15.94     16.18 o 
  -8   9   3       13.69       -9.22     21.07 o 
  -7   9   3        3.47        3.04     15.05 o 
  -6   9   3       20.99        1.30     16.22 o 
  -5   9   3       17.28       -0.75     13.63 o 
  -4   9   3       64.39       54.86     13.78 o 
  -3   9   3       33.60       23.07     11.02 o 
  -2   9   3        6.61        3.87     10.13 o 
  -1   9   3       25.02       24.84     11.69 o 
   0   9   3       16.48       -2.62     11.60 o 
   1   9   3       25.51       17.90     11.87 o 
   2   9   3        7.56       10.89     11.71 o 
   3   9   3       33.87       19.89     11.21 o 
   4   9   3       66.43       75.04     15.86 o 
   5   9   3       17.27       19.39     14.48 o 
   6   9   3       20.87       26.70     15.63 o 
   7   9   3        3.34       -5.99     15.96 o 
   8   9   3       13.63       -1.06     18.30 o 
  -7  10   3        4.75       13.20     19.41 o 
  -6  10   3        0.72       -0.33     15.28 o 
  -5  10   3       25.58       25.72     16.13 o 
  -4  10   3        3.40       -3.97     14.85 o 
  -3  10   3       15.82       -3.59     14.28 o 
  -2  10   3       10.06        4.22     17.91 o 
  -1  10   3        0.11        3.23     15.02 o 
   0  10   3       43.86       48.68     14.17 o 
   1  10   3        0.11       -6.88     13.02 o 
   2  10   3        9.81        5.82     14.14 o 
   3  10   3       16.00       14.32     14.24 o 
   4  10   3        3.19       -0.59     15.33 o 
   5  10   3       25.87       17.67     15.22 o 
   6  10   3        0.65      -11.09     15.11 o 
   7  10   3        4.60       11.72     20.85 o 
  -5  11   3        3.52       -5.33     16.52 o 
  -4  11   3        7.19       -3.00     15.09 o 
  -3  11   3        5.18        7.59     14.93 o 
  -2  11   3       27.88       21.59     17.26 o 
  -1  11   3       37.40       20.48     15.83 o 
   0  11   3       12.70        7.19     13.37 o 
   1  11   3       36.97       35.81     14.58 o 
   2  11   3       27.91       14.43     14.70 o 
   3  11   3        5.19        4.35     14.84 o 
   4  11   3        6.91       11.68     16.63 o 
   5  11   3        3.39       -1.64     16.33 o 
   6  11   3       25.78        6.87     35.44 o 
  -4  12   3       19.29       13.10     23.73 o 
  -3  12   3       19.89        2.85     22.65 o 
  -2  12   3       21.45        3.76     16.48 o 
  -1  12   3       11.45       11.43     15.21 o 
   0  12   3        1.39        5.46     14.78 o 
   1  12   3       11.19      -11.19     15.12 o 
   2  12   3       21.62        4.90     15.31 o 
   3  12   3       19.84       -0.86     19.17 o 
   4  12   3       19.28        7.11     21.57 o 
   1   0   4     1431.71     1187.89     86.74 o 
   2   0   4     3280.32     3232.61    290.24 o 
   3   0   4       84.35       78.66     12.93 o 
   4   0   4     1431.54     1434.98    113.73 o 
   5   0   4      194.35      182.56     23.20 o 
   6   0   4     1406.50     1401.53     35.68 o 
   7   0   4       35.14       37.67     12.39 o 
   8   0   4      188.48      170.58     17.58 o 
   9   0   4        2.66      -18.85     27.89 o 
  10   0   4        2.94       -5.20     24.06 o 
  11   0   4        8.59       28.57     27.44 o 
 -11   1   4        0.39       -4.26     29.91 o 
 -10   1   4        3.62       -2.05     24.48 o 
  -9   1   4       27.71       37.36     19.97 o 
  -8   1   4       43.01       34.11     12.20 o 
  -7   1   4       68.31       53.19     12.37 o 
  -6   1   4       38.75       46.30     12.24 o 
  -5   1   4      811.25      696.53     18.28 o 
  -3   1   4      384.36      363.23     28.24 o 
  -2   1   4     6511.29     6735.02    559.02 o 
  -1   1   4     6940.63     6731.88    436.67 o 
   0   1   4      365.43      343.07     26.20 o 
   1   1   4     6845.23     6819.89    334.54 o 
   2   1   4     6531.74     6709.14    543.79 o 
   3   1   4      384.28      382.67     24.21 o 
   4   1   4     3037.48     2918.48    223.22 o 
   5   1   4      804.32      798.32     66.97 o 
   6   1   4       41.08       42.15     13.67 o 
   7   1   4       65.35       71.03     12.69 o 
   8   1   4       43.61       19.28     13.78 o 
   9   1   4       28.13       45.29     15.91 o 
  10   1   4        3.69       -1.56     23.85 o 
  11   1   4        0.45      -19.86     27.56 o 
 -11   2   4        1.30       13.94     38.65 o 
 -10   2   4       16.66       15.88     24.03 o 
  -9   2   4       27.57       14.07     19.39 o 
  -8   2   4       29.44       24.18     12.28 o 
  -7   2   4       40.57       19.95     13.40 o 
  -6   2   4      317.18      309.33     17.30 o 
  -5   2   4       97.00      111.41     12.55 o 
  -4   2   4     1356.37     1454.45    104.21 o 
  -3   2   4      118.98      127.50     13.45 o 
  -2   2   4     2891.13     2846.55    156.14 o 
  -1   2   4      234.72      219.31     17.67 o 
   0   2   4     7826.95     8213.34    194.99 o 
   1   2   4      239.35      210.26     18.71 o 
   2   2   4     2857.53     2875.35    191.18 o 
   3   2   4      119.31      106.11     14.62 o 
   4   2   4     1340.27     1423.75    104.85 o 
   5   2   4       96.92      111.11     12.17 o 
   6   2   4      304.42      354.56     35.68 o 
   7   2   4       38.89       32.74     12.64 o 
   8   2   4       30.23       13.31     12.33 o 
   9   2   4       27.71       12.21     17.71 o 
  10   2   4       16.89        1.69     18.29 o 
  11   2   4        1.36      -18.16     31.69 o 
 -11   3   4       23.02       42.89     22.08 o 
 -10   3   4        6.03       13.68     18.39 o 
  -9   3   4        6.13       -0.25     16.21 o 
  -8   3   4       44.38       39.94     13.55 o 
  -7   3   4      187.27      201.40     17.98 o 
  -6   3   4       88.53       85.14     11.34 o 
  -5   3   4      543.26      555.37     36.46 o 
  -4   3   4     1145.15     1170.90     70.79 o 
  -3   3   4       18.57       21.13     12.06 o 
  -2   3   4      613.16      605.30     32.94 o 
  -1   3   4      412.04      379.64     19.39 o 
   1   3   4      424.89      383.15     18.62 o 
   2   3   4      607.96      602.38     35.32 o 
   3   3   4       18.20       15.84     12.26 o 
   4   3   4     1153.49     1220.56     90.95 o 
   5   3   4      544.45      566.68     46.43 o 
   6   3   4       91.31       98.23     11.43 o 
   7   3   4      188.79      176.70     11.92 o 
   8   3   4       43.84       41.09     10.62 o 
   9   3   4        6.07       -0.46     17.49 o 
  10   3   4        5.91       13.74     20.38 o 
  11   3   4       22.91       28.85     24.69 o 
 -10   4   4        7.88       18.90     16.83 o 
  -9   4   4       16.54       15.02     17.54 o 
  -8   4   4      127.30      135.16     22.08 o 
  -7   4   4      158.10      162.63     15.63 o 
  -6   4   4      358.14      348.45     25.53 o 
  -5   4   4       15.95       21.82     11.01 o 
  -4   4   4      130.80      146.69     15.45 o 
  -3   4   4       77.26       86.27     11.16 o 
  -2   4   4      744.91      710.46     34.82 o 
  -1   4   4      443.47      430.42     15.61 o 
   0   4   4     5148.69     5139.53     43.17 o 
   1   4   4      433.29      434.05     16.35 o 
   2   4   4      731.53      687.75     39.06 o 
   3   4   4       78.86       84.22     11.49 o 
   4   4   4      129.43      142.91     13.24 o 
   5   4   4       15.29        5.77     10.52 o 
   6   4   4      359.61      351.23     23.01 o 
   7   4   4      160.14      169.18     11.70 o 
   8   4   4      126.22       95.94     13.07 o 
   9   4   4       16.42       -1.07     15.93 o 
  10   4   4        7.81        1.30     16.82 o 
 -10   5   4        8.84        6.48     18.84 o 
  -9   5   4       11.66       -5.86     17.31 o 
  -8   5   4       26.29       11.00     15.31 o 
  -7   5   4       35.13       25.69     11.06 o 
  -6   5   4      270.43      291.03     24.95 o 
  -5   5   4      412.99      452.37     33.99 o 
  -4   5   4      245.26      278.89     15.89 o 
  -3   5   4       61.29       75.38     11.60 o 
  -2   5   4       17.85       25.08     10.84 o 
  -1   5   4      944.65      890.48     18.88 o 
   0   5   4     1308.31     1351.59     25.46 o 
   1   5   4      926.40      900.33     25.05 o 
   2   5   4       17.62        7.97     11.06 o 
   3   5   4       62.14       66.34     10.91 o 
   4   5   4      242.72      263.04     14.73 o 
   5   5   4      401.67      432.55     25.70 o 
   6   5   4      271.71      301.59     24.67 o 
   7   5   4       33.00       19.74     13.46 o 
   8   5   4       26.76       30.37     15.32 o 
   9   5   4       11.54        6.58     14.70 o 
  10   5   4        8.77       10.06     16.54 o 
 -10   6   4        0.39        1.96     23.25 o 
  -9   6   4        9.10        2.88     14.87 o 
  -8   6   4        6.20       13.97     14.26 o 
  -7   6   4       34.47       31.94     12.42 o 
  -6   6   4      148.23      161.69     20.94 o 
  -5   6   4       34.11       23.28     11.07 o 
  -4   6   4       32.48       23.19     10.36 o 
  -3   6   4      318.68      354.34     12.98 o 
  -2   6   4      416.17      466.02     21.89 o 
  -1   6   4     1005.35     1036.70     46.25 o 
   0   6   4      451.51      454.99     16.11 o 
   1   6   4      996.82      997.09     31.37 o 
   2   6   4      419.50      442.16     14.87 o 
   3   6   4      317.82      343.32     16.39 o 
   4   6   4       33.41       25.40     10.90 o 
   5   6   4       33.50       27.44     12.76 o 
   6   6   4      142.61      154.19     15.58 o 
   7   6   4       35.41       42.90     14.88 o 
   8   6   4        5.74        2.18     15.30 o 
   9   6   4        9.23        8.83     15.98 o 
  10   6   4        0.37       -0.17     18.25 o 
  -9   7   4        1.22       -1.38     21.93 o 
  -8   7   4        6.49       -2.39     15.53 o 
  -7   7   4       65.93       49.52     14.90 o 
  -6   7   4       90.37       96.97     12.99 o 
  -5   7   4       58.43       63.30     11.63 o 
  -4   7   4       49.71       56.35     11.23 o 
  -3   7   4      282.70      297.08     14.85 o 
  -2   7   4      280.87      289.64     12.15 o 
  -1   7   4      370.56      393.24     12.98 o 
   0   7   4       14.51       11.24     11.42 o 
   1   7   4      378.43      416.16     16.00 o 
   2   7   4      282.39      295.22     17.08 o 
   3   7   4      282.02      278.11     16.29 o 
   4   7   4       50.66       42.23     11.51 o 
   5   7   4       57.59       61.93     13.45 o 
   6   7   4       88.87       97.29     13.56 o 
   7   7   4       64.70       46.85     13.83 o 
   8   7   4        6.39        2.47     14.60 o 
   9   7   4        1.18       -3.23     21.35 o 
  -8   8   4       20.08       36.83     15.77 o 
  -7   8   4       20.15        8.24     14.68 o 
  -6   8   4       19.98        8.89     14.50 o 
  -5   8   4       51.37       51.59     14.39 o 
  -4   8   4      178.81      166.98     22.61 o 
  -3   8   4       68.55       60.84     12.03 o 
  -2   8   4       59.83       48.00     11.66 o 
  -1   8   4      346.57      349.68     16.09 o 
   0   8   4      217.47      201.98     11.40 o 
   1   8   4      350.99      337.36     21.87 o 
   2   8   4       62.11       45.22     11.04 o 
   3   8   4       67.42       48.61     10.54 o 
   4   8   4      178.42      159.75     12.40 o 
   5   8   4       50.71       36.37     11.59 o 
   6   8   4       19.67       17.95     16.85 o 
   7   8   4       19.75       20.03     17.24 o 
   8   8   4       19.80        2.72     14.33 o 
  -8   9   4        7.11       -4.27     23.20 o 
  -7   9   4        7.57      -12.10     14.83 o 
  -6   9   4       39.93       18.31     17.41 o 
  -5   9   4        3.93       18.62     17.08 o 
  -4   9   4        5.85        9.87     14.10 o 
  -3   9   4        2.01       -1.57     11.15 o 
  -2   9   4       68.87       58.43     11.29 o 
  -1   9   4       25.83       35.24     10.68 o 
   0   9   4       11.93       -6.99     10.57 o 
   1   9   4       25.36       22.22     10.84 o 
   2   9   4       68.16       69.20     11.21 o 
   3   9   4        2.13       -1.64     10.14 o 
   4   9   4        5.63       -4.59     16.64 o 
   5   9   4        4.15       -7.47     14.60 o 
   6   9   4       39.68       28.29     15.20 o 
   7   9   4        8.04        7.04     14.02 o 
   8   9   4        7.16        0.79     18.19 o 
  -7  10   4        1.51      -19.30     19.30 o 
  -6  10   4       10.47       19.18     16.42 o 
  -5  10   4       16.46       12.46     14.13 o 
  -4  10   4       13.43        2.97     17.45 o 
  -3  10   4       28.97       18.83     13.54 o 
  -2  10   4       36.82       19.60     15.36 o 
  -1  10   4       15.72        1.24     15.08 o 
   0  10   4       59.41       58.22     14.25 o 
   1  10   4       15.66       10.94     13.98 o 
   2  10   4       35.99       32.76     14.14 o 
   3  10   4       29.40       16.04     14.46 o 
   4  10   4       13.33        1.35     15.64 o 
   5  10   4       16.55       12.55     17.99 o 
   6  10   4       11.00       22.86     18.02 o 
   7  10   4        1.51       -4.28     21.10 o 
  -5  11   4        1.65       -8.93     21.10 o 
  -4  11   4        0.12      -13.35     17.77 o 
  -3  11   4        3.42       13.61     15.92 o 
  -2  11   4       17.19       13.62     14.59 o 
  -1  11   4       14.21       14.55     15.78 o 
   0  11   4       34.98       19.62     15.58 o 
   1  11   4       14.68        3.80     15.51 o 
   2  11   4       17.57       11.81     14.37 o 
   3  11   4        3.46        3.61     17.45 o 
   4  11   4        0.14       -2.97     16.30 o 
   5  11   4        1.61        3.94     20.13 o 
   6  11   4        4.71        6.89     40.97 o 
  -4  12   4       12.26       -9.85     21.64 o 
  -3  12   4        1.47        4.16     19.53 o 
  -2  12   4        4.79       -7.39     14.28 o 
  -1  12   4       20.12        0.49     14.19 o 
   0  12   4       30.85       18.35     16.21 o 
   1  12   4       20.42       11.53     15.25 o 
   2  12   4        4.97        0.81     15.42 o 
   3  12   4        1.46        5.52     19.24 o 
   4  12   4       12.37       -1.66     21.53 o 
   1   0   5      797.67      676.35     50.06 o 
   2   0   5      841.69      824.41     73.13 o 
   3   0   5      248.21      245.66     22.22 o 
   5   0   5      991.24      894.01     56.17 o 
   6   0   5      530.38      490.48     24.34 o 
   7   0   5        9.17       12.38     11.66 o 
   8   0   5        2.81        3.50     17.21 o 
   9   0   5        3.42       -3.65     19.46 o 
  10   0   5       35.07       23.98     20.96 o 
  11   0   5        1.12       -9.56     27.30 o 
 -11   1   5        4.22        5.34     27.16 o 
 -10   1   5       23.95       30.08     24.05 o 
  -9   1   5        4.48       -7.94     23.16 o 
  -8   1   5       15.46       35.42     14.92 o 
  -7   1   5      141.46      140.59     13.33 o 
  -6   1   5      116.35      103.65     15.40 o 
  -5   1   5     1161.59     1050.00     52.37 o 
  -3   1   5     1812.88     1672.88    175.71 o 
  -2   1   5      476.06      434.55     27.63 o 
  -1   1   5     4178.40     3868.58    233.59 o 
   0   1   5      644.06      550.56     32.19 o 
   1   1   5     4124.88     3939.18    231.17 o 
   2   1   5      479.15      434.43     23.81 o 
   3   1   5     1793.69     1783.03    110.16 o 
   4   1   5     2319.73     2323.37    167.92 o 
   5   1   5     1144.51     1170.81     87.93 o 
   6   1   5      115.99      117.80     15.56 o 
   7   1   5      139.43      130.79     14.40 o 
   8   1   5       15.20       16.91     13.40 o 
   9   1   5        4.70        5.44     15.79 o 
  10   1   5       24.25       52.98     20.81 o 
  11   1   5        4.15        7.51     27.25 o 
 -11   2   5        6.46       -0.46     32.33 o 
 -10   2   5        1.69        4.06     29.36 o 
  -9   2   5       10.79       20.48     19.22 o 
  -8   2   5       53.82       47.82     12.67 o 
  -7   2   5       14.49       12.30     12.92 o 
  -6   2   5       27.99       27.89     15.10 o 
  -5   2   5      160.73      169.47     11.52 o 
  -4   2   5     1057.01     1082.28     57.12 o 
  -3   2   5      720.26      707.41     52.12 o 
  -2   2   5      835.77      885.72     74.83 o 
  -1   2   5       68.30       39.67     18.50 o 
   0   2   5     9852.82    10529.96    121.28 o 
   1   2   5       69.87       42.36     15.12 o 
   2   2   5      798.68      836.85     59.40 o 
   3   2   5      726.28      690.84     48.76 o 
   4   2   5     1024.26     1032.15     82.76 o 
   5   2   5      163.11      160.79     13.14 o 
   6   2   5       28.60       32.74     11.01 o 
   7   2   5       14.34       13.91     17.02 o 
   8   2   5       54.86       57.40     13.86 o 
   9   2   5       10.49       13.57     19.47 o 
  10   2   5        2.01       24.01     20.77 o 
  11   2   5        6.36       -8.46     31.99 o 
 -11   3   5        1.78       26.62     27.31 o 
 -10   3   5        0.57       -4.53     16.97 o 
  -9   3   5       35.29       42.69     16.14 o 
  -8   3   5       27.04       28.60     13.59 o 
  -7   3   5      161.83      144.18     14.36 o 
  -6   3   5       58.47       54.74     11.11 o 
  -5   3   5     1028.74     1015.47     59.17 o 
  -4   3   5     1016.24     1113.19     83.81 o 
  -3   3   5     3340.05     3625.70    247.15 o 
  -2   3   5      230.45      233.81     15.61 o 
  -1   3   5     2932.62     2998.27    107.15 o 
   0   3   5     3467.47     3649.10     70.99 o 
   1   3   5     2963.98     2863.36    137.27 o 
   2   3   5      234.75      232.10     14.75 o 
   3   3   5     3363.48     3582.65    244.46 o 
   4   3   5     1021.59     1032.94     57.03 o 
   5   3   5     1038.20     1157.50     45.99 o 
   6   3   5       58.05       48.53     10.83 o 
   7   3   5      163.48      196.37     28.55 o 
   8   3   5       27.41       35.52     11.46 o 
   9   3   5       34.41       24.25     19.50 o 
  10   3   5        0.54        2.24     16.83 o 
  11   3   5        1.78       -1.51     27.32 o 
 -10   4   5       11.26       20.98     18.20 o 
  -9   4   5       13.30       13.45     17.53 o 
  -8   4   5       52.01       57.06     17.13 o 
  -7   4   5      259.18      267.11     31.61 o 
  -6   4   5      296.12      284.11     21.97 o 
  -5   4   5      134.30      130.00     13.02 o 
  -4   4   5     1420.29     1503.26     78.75 o 
  -3   4   5      767.71      843.68     44.39 o 
  -2   4   5      500.35      496.90     18.39 o 
  -1   4   5      312.43      319.60     13.84 o 
   0   4   5       18.81       11.85     11.04 o 
   1   4   5      317.86      331.01     14.81 o 
   2   4   5      503.02      504.55     29.36 o 
   3   4   5      775.34      814.63     43.80 o 
   4   4   5     1409.24     1448.82     84.28 o 
   5   4   5      133.12      124.26     12.09 o 
   6   4   5      296.26      286.32     20.02 o 
   7   4   5      259.44      284.53     19.31 o 
   8   4   5       50.58       60.94     15.46 o 
   9   4   5       13.31       17.07     13.73 o 
  10   4   5       10.70       10.83     18.36 o 
 -10   5   5        1.32        1.53     19.25 o 
  -9   5   5        2.71       -2.11     17.54 o 
  -8   5   5        5.75        2.37     13.16 o 
  -7   5   5       22.39       23.65     10.26 o 
  -6   5   5      318.21      313.56     20.61 o 
  -5   5   5      436.09      489.32     19.29 o 
  -4   5   5      250.76      274.26     14.78 o 
  -3   5   5      248.17      237.63     14.10 o 
  -2   5   5      132.49      144.12     12.07 o 
  -1   5   5     1720.25     1773.76     59.13 o 
   0   5   5        9.34       11.33     11.92 o 
   1   5   5     1698.89     1761.81     60.69 o 
   2   5   5      130.29      136.89     12.01 o 
   3   5   5      235.88      245.24     13.67 o 
   4   5   5      248.57      270.71     15.80 o 
   5   5   5      427.24      464.58     19.90 o 
   6   5   5      320.38      352.52     25.55 o 
   7   5   5       22.00       20.87     11.07 o 
   8   5   5        5.58        6.09     15.40 o 
   9   5   5        2.53       -0.68     13.69 o 
  10   5   5        1.36       12.37     20.55 o 
 -10   6   5       16.09       18.66     21.07 o 
  -9   6   5        7.95       28.94     19.50 o 
  -8   6   5        3.30       -2.51     15.14 o 
  -7   6   5       41.02       46.58     15.42 o 
  -6   6   5      267.22      255.68     27.13 o 
  -5   6   5       68.01       86.19     13.47 o 
  -4   6   5      188.68      227.72     17.24 o 
  -3   6   5      370.41      403.16     15.77 o 
  -2   6   5      440.36      448.58     15.44 o 
  -1   6   5       40.47       36.12     12.02 o 
   0   6   5        0.63       -7.43     12.62 o 
   1   6   5       41.26       41.40     12.01 o 
   2   6   5      439.04      457.41     16.85 o 
   3   6   5      374.82      384.25     13.89 o 
   4   6   5      180.73      216.22     15.71 o 
   5   6   5       69.27       76.18     11.32 o 
   6   6   5      266.17      285.92     14.47 o 
   7   6   5       41.20       36.54     15.45 o 
   8   6   5        2.97        2.54     14.20 o 
   9   6   5        7.81        8.00     17.89 o 
  10   6   5       16.42       14.06     26.41 o 
  -9   7   5       15.10        1.96     17.89 o 
  -8   7   5        5.10       15.41     14.68 o 
  -7   7   5       90.49       86.31     21.38 o 
  -6   7   5      103.10       96.92     15.47 o 
  -5   7   5      183.24      201.57     21.81 o 
  -4   7   5       60.43       53.15     10.78 o 
  -3   7   5      586.30      628.84     39.99 o 
  -2   7   5      126.72      131.69     13.60 o 
  -1   7   5       46.34       44.82     11.77 o 
   0   7   5       44.16       36.06     10.98 o 
   1   7   5       47.82       45.48     10.23 o 
   2   7   5      128.68      115.90     11.75 o 
   3   7   5      598.41      659.26     29.81 o 
   4   7   5       60.71       62.64     10.66 o 
   5   7   5      187.20      180.42     18.38 o 
   6   7   5      102.06      119.63     18.50 o 
   7   7   5       91.14      116.26     13.97 o 
   8   7   5        5.14       -3.64     13.68 o 
   9   7   5       15.02      -17.26     22.03 o 
  -8   8   5       10.57        9.88     13.92 o 
  -7   8   5        7.50      -14.86     17.13 o 
  -6   8   5       33.56       39.82     14.30 o 
  -5   8   5       24.14        8.88     15.04 o 
  -4   8   5      155.71      136.70     12.25 o 
  -3   8   5      192.79      187.16     14.72 o 
  -2   8   5      292.62      318.06     14.96 o 
  -1   8   5       13.16       10.02     11.50 o 
   0   8   5        7.20        4.85      9.99 o 
   1   8   5       12.42       13.29     11.60 o 
   2   8   5      296.21      298.40     12.35 o 
   3   8   5      190.76      185.24     12.23 o 
   4   8   5      160.88      157.13     13.11 o 
   5   8   5       23.62       21.58     13.39 o 
   6   8   5       33.64       25.11     14.24 o 
   7   8   5        7.28       -1.31     16.00 o 
   8   8   5       10.50       14.03     14.30 o 
  -8   9   5        0.06      -16.45     19.27 o 
  -7   9   5        4.38      -18.25     18.25 o 
  -6   9   5        3.13        5.07     14.91 o 
  -5   9   5       16.38        0.32     15.68 o 
  -4   9   5       96.77      104.05     15.99 o 
  -3   9   5       12.33       11.75     10.80 o 
  -2   9   5        7.80        9.86     10.77 o 
  -1   9   5        5.19        9.75     10.00 o 
   0   9   5       58.13       43.35     12.01 o 
   1   9   5        4.85       -2.00     10.75 o 
   2   9   5        7.62        9.00     11.71 o 
   3   9   5       11.27        9.33     10.28 o 
   4   9   5       97.76       72.08     17.79 o 
   5   9   5       16.05       15.65     13.75 o 
   6   9   5        3.25        0.94     13.80 o 
   7   9   5        4.19        2.82     14.11 o 
   8   9   5        0.05       -2.27     19.81 o 
  -7  10   5       15.19      -16.94     21.65 o 
  -6  10   5       40.54       18.73     18.41 o 
  -5  10   5       66.22       10.60     18.86 o 
  -4  10   5       11.46        3.90     16.05 o 
  -3  10   5       11.08       10.44     16.86 o 
  -2  10   5       18.92       16.52     15.30 o 
  -1  10   5       17.29        7.99     16.66 o 
   0  10   5        9.00       11.22     16.38 o 
   1  10   5       17.31       10.63     13.11 o 
   2  10   5       18.69       23.51     18.61 o 
   3  10   5       11.26       25.86     13.37 o 
   4  10   5       10.91       -2.14     16.08 o 
   5  10   5       66.28       35.28     16.50 o 
   6  10   5       40.47       17.05     16.59 o 
   7  10   5       15.08       10.23     20.00 o 
  -5  11   5       46.08       25.55     17.15 o 
  -4  11   5       20.50       14.61     14.30 o 
  -3  11   5        5.89       -9.27     18.10 o 
  -2  11   5        4.60       -7.49     14.68 o 
  -1  11   5        4.92      -15.74     15.74 o 
   0  11   5        4.81       -6.80     17.18 o 
   1  11   5        5.16        5.12     14.49 o 
   2  11   5        4.39       16.59     17.23 o 
   3  11   5        5.80        7.77     16.08 o 
   4  11   5       20.41       -9.67     18.13 o 
   5  11   5       46.70       31.80     21.77 o 
  -4  12   5        6.54      -14.51     24.78 o 
  -3  12   5        3.71       -8.78     23.32 o 
  -2  12   5        5.89       10.79     15.37 o 
  -1  12   5        5.60       -1.55     14.05 o 
   0  12   5        0.02       -7.47     16.07 o 
   1  12   5        5.48      -13.39     15.03 o 
   2  12   5        5.93       25.54     16.23 o 
   3  12   5        3.64        9.92     19.81 o 
   4  12   5        6.79        2.85     41.37 o 
   1   0   6     5497.01     5725.94    415.40 o 
   2   0   6     1024.09      905.15     92.32 o 
   4   0   6       73.04       66.72     14.76 o 
   5   0   6        0.34        0.82     13.34 o 
   6   0   6       14.55        4.72     11.92 o 
   7   0   6       56.83       42.33     14.92 o 
   8   0   6       50.68       68.20     15.46 o 
   9   0   6        6.66        5.48     19.95 o 
  10   0   6        0.86       -4.17     29.18 o 
  11   0   6       34.21       70.61     32.41 o 
 -11   1   6        6.01        4.13     27.57 o 
 -10   1   6       16.43       15.58     20.97 o 
  -9   1   6       23.37       28.24     27.87 o 
  -8   1   6       29.47       30.88     21.37 o 
  -7   1   6      177.23      179.34     14.83 o 
  -6   1   6       10.67        5.64     12.59 o 
  -5   1   6      144.89      135.38     17.77 o 
  -4   1   6      527.51      450.90     17.77 o 
  -2   1   6      833.40      869.40     77.44 o 
  -1   1   6      789.25      708.72     56.84 o 
   0   1   6     3427.91     3235.91    167.95 o 
   1   1   6      805.12      713.37     40.22 o 
   2   1   6      842.51      848.13     59.95 o 
   3   1   6     4455.17     4544.69    261.55 o 
   4   1   6      533.48      547.21     46.62 o 
   5   1   6      151.76      152.61     14.46 o 
   6   1   6       12.88       12.30     14.29 o 
   7   1   6      173.91      162.77     13.73 o 
   8   1   6       29.74       39.39     13.58 o 
   9   1   6       23.30       21.06     19.23 o 
  10   1   6       16.20       17.22     24.33 o 
  11   1   6        5.82       19.56     31.39 o 
 -11   2   6        4.16       -5.97     30.97 o 
 -10   2   6        7.92       -8.36     20.72 o 
  -9   2   6        1.63       14.88     15.60 o 
  -8   2   6       46.47       70.22     13.75 o 
  -7   2   6      525.21      506.57     29.93 o 
  -6   2   6      223.56      217.68     15.12 o 
  -5   2   6      417.97      415.06     37.91 o 
  -4   2   6      218.06      214.35     13.62 o 
  -3   2   6     3519.74     3707.97    232.53 o 
  -2   2   6     1385.83     1311.19     83.28 o 
  -1   2   6      935.58      936.76     42.35 o 
   0   2   6     1115.84     1016.66     33.38 o 
   1   2   6      903.50      862.00     56.68 o 
   2   2   6     1371.35     1374.81     65.07 o 
   3   2   6     3525.11     3826.93    232.21 o 
   4   2   6      218.73      229.36     18.19 o 
   5   2   6      423.31      430.47     35.32 o 
   6   2   6      229.87      238.31     20.31 o 
   7   2   6      531.25      563.78     37.59 o 
   8   2   6       47.39       57.85     13.55 o 
   9   2   6        1.56        3.31     15.85 o 
  10   2   6        7.83        5.30     18.42 o 
  11   2   6        3.97       -4.41     32.21 o 
 -11   3   6        2.68       27.18     27.29 o 
 -10   3   6        0.66        4.41     18.39 o 
  -9   3   6        8.21        0.42     19.62 o 
  -8   3   6       46.60       63.05     15.24 o 
  -7   3   6       73.77       66.23     13.92 o 
  -6   3   6      112.85      119.15     11.12 o 
  -5   3   6      394.14      452.62     27.86 o 
  -4   3   6       19.26       21.77     12.07 o 
  -3   3   6     2075.51     2299.48     98.38 o 
  -2   3   6      760.80      736.37     49.49 o 
  -1   3   6      279.56      266.73     16.10 o 
   0   3   6       45.31       38.12     15.45 o 
   1   3   6      289.11      278.88     17.64 o 
   2   3   6      759.82      709.84     50.31 o 
   3   3   6     2069.97     2231.20    133.54 o 
   4   3   6       18.62       20.79     10.85 o 
   5   3   6      397.18      419.13     33.75 o 
   6   3   6      111.26      114.96     11.26 o 
   7   3   6       76.63       81.99     13.62 o 
   8   3   6       45.39       48.84     12.22 o 
   9   3   6        8.35       20.92     19.00 o 
  10   3   6        0.67        4.30     18.26 o 
  11   3   6        2.69        4.44     22.14 o 
 -10   4   6        6.44       21.41     16.47 o 
  -9   4   6        6.67        4.93     17.21 o 
  -8   4   6        3.22      -12.10     16.79 o 
  -7   4   6       76.82       83.06     14.78 o 
  -6   4   6       28.36       31.46     11.11 o 
  -5   4   6      438.99      513.49     45.81 o 
  -4   4   6      228.61      264.58     13.18 o 
  -3   4   6      158.55      186.36     12.25 o 
  -2   4   6      820.11      834.26     35.43 o 
  -1   4   6      209.26      221.71     14.23 o 
   0   4   6       22.04       34.75     13.64 o 
   1   4   6      223.28      234.33     16.64 o 
   2   4   6      813.96      817.96     36.27 o 
   3   4   6      157.49      177.78     14.07 o 
   4   4   6      233.39      255.41     18.77 o 
   5   4   6      444.97      477.63     26.42 o 
   6   4   6       27.57       17.11     12.94 o 
   7   4   6       73.46       85.63     15.23 o 
   8   4   6        3.38        0.68     13.21 o 
   9   4   6        6.59        7.78     13.71 o 
  10   4   6        6.37        7.29     18.71 o 
 -10   5   6        2.98      -12.08     25.91 o 
  -9   5   6        7.64       10.26     16.28 o 
  -8   5   6       15.54       21.75     14.11 o 
  -7   5   6       17.92       21.20     11.93 o 
  -6   5   6      326.14      350.75     40.04 o 
  -5   5   6      244.18      272.63     13.70 o 
  -4   5   6      436.79      464.68     15.82 o 
  -3   5   6       46.61       45.60     11.87 o 
  -2   5   6       38.51       46.13     11.30 o 
  -1   5   6     1456.51     1463.44     30.51 o 
   0   5   6        7.26        7.67     10.83 o 
   1   5   6     1468.40     1413.92     39.54 o 
   2   5   6       41.14       41.21     11.15 o 
   3   5   6       46.10       37.31     11.02 o 
   4   5   6      439.24      475.58     30.01 o 
   5   5   6      250.08      280.36     19.87 o 
   6   5   6      323.79      344.63     22.85 o 
   7   5   6       17.81        2.47     11.28 o 
   8   5   6       16.30        6.45     16.82 o 
   9   5   6        7.70       -7.32     13.91 o 
  10   5   6        2.99       -2.00     21.08 o 
  -9   6   6        6.82       10.35     13.91 o 
  -8   6   6        8.18       -2.42     14.52 o 
  -7   6   6       41.85       36.10     18.38 o 
  -6   6   6      229.87      257.49     17.67 o 
  -5   6   6      210.91      208.16     16.56 o 
  -4   6   6      150.94      165.92     13.63 o 
  -3   6   6      141.92      130.37     12.91 o 
  -2   6   6       11.87       26.82     11.66 o 
  -1   6   6      786.03      844.72     28.80 o 
   0   6   6     1526.32     1580.36     29.85 o 
   1   6   6      779.04      807.31     38.02 o 
   2   6   6       12.83       14.38     10.87 o 
   3   6   6      143.48      153.27     12.79 o 
   4   6   6      149.99      168.20     12.17 o 
   5   6   6      206.47      200.64     14.41 o 
   6   6   6      227.66      240.01     13.76 o 
   7   6   6       41.18       39.94     14.25 o 
   8   6   6        8.09       11.06     14.34 o 
   9   6   6        6.82        3.75     15.05 o 
  10   6   6        0.15        7.27     37.52 o 
  -9   7   6        2.87       -1.68     19.02 o 
  -8   7   6       21.94        4.25     14.87 o 
  -7   7   6       10.33       12.76     14.20 o 
  -6   7   6       36.30       33.53     12.83 o 
  -5   7   6      509.33      527.49     30.11 o 
  -4   7   6       95.45      103.49     12.94 o 
  -3   7   6      358.10      382.94     19.37 o 
  -2   7   6      279.84      312.85     13.68 o 
  -1   7   6       26.97       26.63     11.44 o 
   0   7   6      170.71      168.22     13.89 o 
   1   7   6       28.67       23.11     10.18 o 
   2   7   6      274.31      274.03     16.37 o 
   3   7   6      355.43      357.59     28.83 o 
   4   7   6       93.16      106.46     11.11 o 
   5   7   6      510.67      539.67     34.75 o 
   6   7   6       37.75       32.41     12.49 o 
   7   7   6       10.93       13.40     13.46 o 
   8   7   6       21.45        7.00     16.21 o 
   9   7   6        2.83       -5.04     19.26 o 
  -8   8   6        1.71       -7.58     16.28 o 
  -7   8   6        7.27        6.09     13.66 o 
  -6   8   6       72.41       72.56     16.01 o 
  -5   8   6       53.29       62.16     13.73 o 
  -4   8   6      115.60      105.73     12.27 o 
  -3   8   6       47.53       48.59     11.35 o 
  -2   8   6      120.54      127.67     11.16 o 
  -1   8   6      234.20      234.08     11.75 o 
   0   8   6      191.19      218.12     12.45 o 
   1   8   6      232.54      229.62     12.51 o 
   2   8   6      119.96      133.31     12.62 o 
   3   8   6       46.80       49.72     11.20 o 
   4   8   6      116.78      141.00     12.06 o 
   5   8   6       52.69       57.04     13.59 o 
   6   8   6       73.70       61.67     19.61 o 
   7   8   6        7.31        3.49     14.64 o 
   8   8   6        1.69       -6.57     15.21 o 
  -8   9   6        4.94       -0.08     21.36 o 
  -7   9   6        8.74        7.02     14.14 o 
  -6   9   6       52.45       52.24     14.38 o 
  -5   9   6        2.04        2.27     13.71 o 
  -4   9   6        1.89        5.13     16.46 o 
  -3   9   6      194.23      205.77     24.58 o 
  -2   9   6      164.37      147.80     12.23 o 
  -1   9   6       99.44       95.12     11.47 o 
   0   9   6       24.33       23.52     10.16 o 
   1   9   6       99.85       95.16     11.50 o 
   2   9   6      166.05      147.01     11.54 o 
   3   9   6      195.61      185.01     13.22 o 
   4   9   6        1.84        2.46     15.27 o 
   5   9   6        1.96       -8.44     13.65 o 
   6   9   6       51.77       34.10     14.29 o 
   7   9   6        8.81        0.33     15.19 o 
   8   9   6        5.11       -0.38     37.73 o 
  -7  10   6        7.97       12.73     34.45 o 
  -6  10   6       24.44        4.82     14.34 o 
  -5  10   6       19.45       20.58     16.34 o 
  -4  10   6        3.63       11.13     14.78 o 
  -3  10   6       21.22       14.11     15.76 o 
  -2  10   6        3.53        4.43     14.16 o 
  -1  10   6       18.41       14.62     14.34 o 
   0  10   6       73.65       69.59     13.54 o 
   1  10   6       18.42       14.51     13.20 o 
   2  10   6        3.36       -5.59     15.14 o 
   3  10   6       20.93       -2.54     13.65 o 
   4  10   6        3.52      -13.74     13.74 o 
   5  10   6       18.79        6.57     16.12 o 
   6  10   6       24.23       10.19     16.82 o 
   7  10   6        7.85        2.52     21.91 o 
  -5  11   6        1.32       -3.05     18.55 o 
  -4  11   6        8.75       11.01     15.39 o 
  -3  11   6        7.03       -9.22     17.41 o 
  -2  11   6       37.43        3.25     17.50 o 
  -1  11   6       18.76        5.13     13.63 o 
   0  11   6       34.53       14.89     14.71 o 
   1  11   6       18.34       12.77     19.23 o 
   2  11   6       37.22       13.95     16.18 o 
   3  11   6        6.94        0.83     19.83 o 
   4  11   6        8.52       11.44     20.47 o 
   5  11   6        1.32       -2.02     19.85 o 
  -3  12   6        3.70       -4.75     21.65 o 
  -2  12   6       16.22        2.66     14.48 o 
  -1  12   6       12.72       -3.65     15.26 o 
   0  12   6       22.23        0.33     17.97 o 
   1  12   6       13.17       -0.78     14.30 o 
   2  12   6       16.33      -16.74     19.02 o 
   3  12   6        3.60      -15.53     21.22 o 
   1   0   7     2431.87     2301.85    154.99 o 
   2   0   7        0.03       -1.16     13.22 o 
   3   0   7       38.09        8.35     20.08 o 
   5   0   7      295.63      295.72     16.39 o 
   6   0   7      277.33      241.75     14.43 o 
   7   0   7        1.42       -8.28     13.41 o 
   8   0   7        9.47       20.68     17.87 o 
   9   0   7       21.17       31.64     22.76 o 
  10   0   7       56.69       74.76     21.71 o 
  11   0   7        8.50       21.66     39.39 o 
 -11   1   7       17.02       20.92     27.90 o 
 -10   1   7       45.89       41.98     23.50 o 
  -9   1   7        0.85       -2.56     22.36 o 
  -8   1   7        0.02       -3.19     21.11 o 
  -7   1   7       36.10       34.08     12.08 o 
  -6   1   7      213.65      228.85     26.60 o 
  -5   1   7      200.27      186.94     15.24 o 
  -4   1   7      772.01      654.48     21.53 o 
  -3   1   7      702.26      682.84     86.53 o 
  -2   1   7     1858.73     1775.12    164.68 o 
  -1   1   7     1447.02     1389.58    101.64 o 
   0   1   7     3540.24     3530.79     93.85 o 
   1   1   7     1448.74     1370.17     98.20 o 
   2   1   7     1852.42     1978.77     81.05 o 
   3   1   7      700.93      694.98     52.56 o 
   4   1   7      794.59      784.21     66.79 o 
   5   1   7      200.83      204.23     21.54 o 
   6   1   7      213.76      188.27     22.44 o 
   7   1   7       36.13       30.31     13.85 o 
   8   1   7        0.01       -1.88     15.21 o 
   9   1   7        0.84       -4.79     19.41 o 
  10   1   7       44.64       35.28     21.78 o 
  11   1   7       17.09       21.21     27.88 o 
 -11   2   7        3.48       -6.02     36.62 o 
 -10   2   7       11.49       11.66     20.89 o 
  -9   2   7       13.53        1.70     16.01 o 
  -8   2   7       23.06       20.13     13.30 o 
  -7   2   7       22.46       26.85     13.17 o 
  -6   2   7       23.29       32.21     12.00 o 
  -5   2   7      988.84      881.24     38.30 o 
  -4   2   7     1016.55     1024.76     67.30 o 
  -3   2   7     3902.17     4114.79    335.14 o 
  -2   2   7      931.63      982.57     40.35 o 
  -1   2   7     2520.32     2520.53     72.39 o 
   0   2   7     2202.92     2155.88     68.16 o 
   1   2   7     2546.87     2454.47    151.49 o 
   2   2   7      929.26      974.98     49.49 o 
   3   2   7     3898.28     3882.13    207.77 o 
   4   2   7     1015.30     1036.01     55.67 o 
   5   2   7      998.38      949.67     71.22 o 
   6   2   7       22.84       19.72     10.81 o 
   7   2   7       22.03       22.49     11.79 o 
   8   2   7       23.15       18.35     12.03 o 
   9   2   7       13.40       23.45     17.51 o 
  10   2   7       11.48       11.69     20.78 o 
  11   2   7        3.35       19.59     31.06 o 
 -10   3   7       10.70        4.29     18.57 o 
  -9   3   7       21.83       19.40     17.23 o 
  -8   3   7       36.10       38.77     13.43 o 
  -7   3   7       36.48       27.96     13.50 o 
  -6   3   7       76.10       78.88     11.79 o 
  -5   3   7     1118.33     1309.83    116.02 o 
  -4   3   7      735.61      756.71     50.63 o 
  -3   3   7       90.60       77.30     12.95 o 
  -2   3   7      385.31      425.83     26.51 o 
  -1   3   7     1211.16     1192.66     42.10 o 
   0   3   7     2255.00     2290.39     60.56 o 
   1   3   7     1208.18     1185.95     63.13 o 
   2   3   7      369.41      389.86     18.28 o 
   3   3   7       90.21       68.28     13.76 o 
   4   3   7      714.55      691.18     49.88 o 
   5   3   7     1114.87     1271.91    118.86 o 
   6   3   7       75.39       84.59     11.65 o 
   7   3   7       36.62       32.56     11.99 o 
   8   3   7       34.58       49.62     12.11 o 
   9   3   7       21.84       20.26     17.22 o 
  10   3   7       11.11       13.41     16.95 o 
 -10   4   7        5.96        1.44     20.49 o 
  -9   4   7       11.21       17.41     17.46 o 
  -8   4   7        7.88       -0.50     16.80 o 
  -7   4   7      216.95      246.94     26.31 o 
  -6   4   7       55.39       60.31     10.46 o 
  -5   4   7       54.89       49.75     11.84 o 
  -4   4   7       52.27       73.95     14.61 o 
  -3   4   7      442.95      445.78     22.32 o 
  -2   4   7        9.08        6.71     12.28 o 
  -1   4   7      321.50      337.11     14.54 o 
   0   4   7      402.88      390.85     15.24 o 
   1   4   7      315.16      322.46     14.43 o 
   2   4   7        9.04       -0.38     11.11 o 
   3   4   7      438.28      433.96     21.01 o 
   4   4   7       52.49       53.04     13.03 o 
   5   4   7       52.97       43.59     11.24 o 
   6   4   7       55.82       45.49     12.16 o 
   7   4   7      217.93      223.59     14.73 o 
   8   4   7        7.83        2.73     14.25 o 
   9   4   7       11.67       22.28     13.80 o 
  10   4   7        5.91        8.75     18.67 o 
 -10   5   7        6.66       -2.43     21.11 o 
  -9   5   7        0.80       -5.50     19.50 o 
  -8   5   7      114.98      122.05     15.12 o 
  -7   5   7       16.18       16.44     11.09 o 
  -6   5   7      167.10      187.22     17.04 o 
  -5   5   7      130.34      132.14     11.87 o 
  -4   5   7     1098.77     1220.24     79.07 o 
  -3   5   7      148.44      166.79     13.80 o 
  -2   5   7      458.78      464.69     16.67 o 
  -1   5   7      558.39      552.89     17.86 o 
   0   5   7     1128.84     1143.99     19.68 o 
   1   5   7      556.18      525.41     19.51 o 
   2   5   7      449.52      453.80     29.37 o 
   3   5   7      148.50      156.09     12.93 o 
   4   5   7     1110.44     1255.81     57.12 o 
   5   5   7      129.08      131.18     13.03 o 
   6   5   7      167.31      156.19     12.48 o 
   7   5   7       15.78       22.64     10.45 o 
   8   5   7      115.98      109.74     17.63 o 
   9   5   7        0.80       -4.14     13.82 o 
  10   5   7        6.42        1.82     23.34 o 
  -9   6   7        6.96       -4.40     13.95 o 
  -8   6   7        5.34        1.47     14.28 o 
  -7   6   7       63.58       41.86     15.64 o 
  -6   6   7       75.46       52.88     11.67 o 
  -5   6   7      187.36      217.57     14.47 o 
  -4   6   7       87.90       95.22     12.60 o 
  -3   6   7      759.86      823.10     49.33 o 
  -2   6   7       27.66       34.00     11.93 o 
  -1   6   7      555.37      593.98     22.24 o 
   0   6   7      377.42      392.31     15.76 o 
   1   6   7      553.83      580.01     16.21 o 
   2   6   7       28.23       36.06     12.40 o 
   3   6   7      745.52      780.93     27.20 o 
   4   6   7       87.95       91.78     11.68 o 
   5   6   7      186.43      209.35     12.90 o 
   6   6   7       74.65       56.74     11.45 o 
   7   6   7       62.35       67.43     13.61 o 
   8   6   7        5.27        9.95     14.43 o 
   9   6   7        6.67        2.66     14.07 o 
  -9   7   7       10.68        7.87     20.55 o 
  -8   7   7        5.84       14.84     14.49 o 
  -7   7   7        8.83        7.53     15.46 o 
  -6   7   7        4.18        0.96     15.35 o 
  -5   7   7       85.56       99.16     12.01 o 
  -4   7   7      163.94      169.54     13.32 o 
  -3   7   7      214.12      211.69     13.82 o 
  -2   7   7      352.75      373.98     15.18 o 
  -1   7   7       63.72       65.20     12.14 o 
   0   7   7      184.34      178.64     12.26 o 
   1   7   7       62.36       58.16     13.16 o 
   2   7   7      355.38      364.09     30.34 o 
   3   7   7      213.78      222.50     17.31 o 
   4   7   7      157.17      174.11     12.46 o 
   5   7   7       85.70       82.90     11.17 o 
   6   7   7        4.27       13.64     13.77 o 
   7   7   7        8.78        7.01     14.67 o 
   8   7   7        5.44        6.00     15.81 o 
   9   7   7       10.74        6.85     19.01 o 
  -8   8   7       17.88        9.37     15.13 o 
  -7   8   7       28.75       16.57     15.86 o 
  -6   8   7       84.71       73.73     17.39 o 
  -5   8   7       12.91        6.40     14.24 o 
  -4   8   7      281.30      263.82     14.66 o 
  -3   8   7      182.45      200.24     15.00 o 
  -2   8   7      124.94      124.79     11.17 o 
  -1   8   7       35.50       46.13     11.93 o 
   0   8   7      145.47      147.73     12.70 o 
   1   8   7       34.25       27.73     10.95 o 
   2   8   7      125.83      127.52     12.74 o 
   3   8   7      179.05      198.94     15.44 o 
   4   8   7      281.52      263.66     17.48 o 
   5   8   7       12.20        5.10     14.05 o 
   6   8   7       85.39       73.85     14.27 o 
   7   8   7       28.92       20.86     16.17 o 
   8   8   7       17.65        7.90     14.29 o 
  -7   9   7        1.86       -5.65     16.02 o 
  -6   9   7        3.56        1.26     14.82 o 
  -5   9   7       30.72       17.86     17.23 o 
  -4   9   7       74.82       73.72     15.17 o 
  -3   9   7       26.63       25.87     13.37 o 
  -2   9   7      143.43      116.94     12.12 o 
  -1   9   7       11.48        2.74     12.56 o 
   0   9   7        0.96       -7.75     10.67 o 
   1   9   7       12.09        4.40     10.81 o 
   2   9   7      140.07      135.75     12.14 o 
   3   9   7       26.50       21.53     12.10 o 
   4   9   7       75.33       67.96     17.77 o 
   5   9   7       30.99       28.51     16.08 o 
   6   9   7        3.56        1.02     16.34 o 
   7   9   7        1.94        9.68     14.20 o 
  -6  10   7        0.18       -3.46     14.37 o 
  -5  10   7        2.54       -9.50     14.19 o 
  -4  10   7       51.07       26.36     14.95 o 
  -3  10   7        8.02        6.30     14.54 o 
  -2  10   7        7.31       16.96     15.03 o 
  -1  10   7       25.10       23.89     15.23 o 
   0  10   7       39.00       33.19     15.54 o 
   1  10   7       26.06       14.33     14.16 o 
   2  10   7        7.16        0.13     16.70 o 
   3  10   7        8.92        0.00     15.53 o 
   4  10   7       51.23       20.12     16.74 o 
   5  10   7        2.65       -1.65     17.89 o 
   6  10   7        0.21       -7.06     18.97 o 
  -5  11   7       31.36       17.95     23.32 o 
  -4  11   7        4.82        3.43     16.54 o 
  -3  11   7        5.36        6.90     15.00 o 
  -2  11   7       47.20       22.19     15.33 o 
  -1  11   7       14.87        6.97     13.69 o 
   0  11   7        0.15      -10.37     15.69 o 
   1  11   7       14.89        0.99     17.06 o 
   2  11   7       48.03       33.52     17.63 o 
   3  11   7        5.40        7.95     16.07 o 
   4  11   7        4.65        5.19     16.51 o 
   5  11   7       31.49       -9.72     23.86 o 
  -3  12   7       13.23       11.61     20.05 o 
  -2  12   7        7.99        9.33     22.37 o 
  -1  12   7       27.61        2.79     18.78 o 
   0  12   7        8.58        0.98     18.12 o 
   1  12   7       27.13       -8.48     16.71 o 
   2  12   7        8.11        6.35     25.85 o 
   3  12   7       13.60       17.35     18.13 o 
   0   0   8      118.15       87.02     47.64 o 
   1   0   8     2645.46     2646.56    177.53 o 
   2   0   8        7.67        3.74     12.47 o 
   4   0   8        0.03       -5.43     14.16 o 
   5   0   8       90.15       85.37     15.22 o 
   6   0   8      223.28      235.84     25.05 o 
   7   0   8       16.35       -1.63     14.91 o 
   8   0   8       27.26       32.19     14.97 o 
   9   0   8        2.42       11.06     19.57 o 
  10   0   8        9.16       11.28     24.45 o 
  11   0   8        1.72        6.66     32.19 o 
 -11   1   8        1.75       -1.14     32.30 o 
 -10   1   8        1.15        2.37     23.45 o 
  -9   1   8        0.58        0.28     22.35 o 
  -8   1   8       14.12       16.37     17.17 o 
  -7   1   8      273.29      248.45     20.46 o 
  -6   1   8      169.44      156.25     13.83 o 
  -5   1   8       77.77       65.71     13.74 o 
  -4   1   8      149.46      131.60     16.08 o 
  -3   1   8      101.62      100.06     16.90 o 
  -2   1   8     1651.99     1470.28    146.41 o 
  -1   1   8      136.24      128.01     18.52 o 
   0   1   8      343.23      329.21     26.67 o 
   1   1   8      141.26      143.67     18.17 o 
   2   1   8     1653.71     1690.09     92.55 o 
   3   1   8      102.51      100.59     13.24 o 
   4   1   8      154.36      159.85     12.82 o 
   5   1   8       73.44       85.36     12.33 o 
   6   1   8      176.69      173.44     14.93 o 
   7   1   8      266.97      311.34     28.87 o 
   8   1   8       14.34       19.93     15.22 o 
   9   1   8        0.54       -4.02     17.39 o 
  10   1   8        1.14       -1.78     20.91 o 
  11   1   8        1.83       17.09     27.17 o 
 -11   2   8        3.91       14.55     37.98 o 
 -10   2   8        0.89       -6.61     20.70 o 
  -9   2   8       13.23        6.53     19.91 o 
  -8   2   8       46.77       48.06     13.40 o 
  -7   2   8       56.81       51.50     14.96 o 
  -6   2   8      282.70      337.21     44.02 o 
  -5   2   8      137.36      132.98     13.83 o 
  -4   2   8       34.06       46.48     11.15 o 
  -3   2   8      611.49      617.83     46.69 o 
  -2   2   8     1920.28     1958.65     97.95 o 
  -1   2   8     2331.62     2273.22    102.28 o 
   0   2   8       51.53       52.33     17.40 o 
   1   2   8     2347.20     2230.21    138.44 o 
   2   2   8     1898.39     1914.53     95.07 o 
   3   2   8      612.53      615.13     38.75 o 
   4   2   8       32.30       28.62     10.63 o 
   5   2   8      137.81      133.37     13.41 o 
   6   2   8      274.77      335.44     30.14 o 
   7   2   8       59.14       56.58     10.95 o 
   8   2   8       48.20       51.82     13.99 o 
   9   2   8       13.08        9.10     17.67 o 
  10   2   8        0.90        2.37     18.81 o 
  11   2   8        3.93      -25.55     27.49 o 
 -10   3   8        0.85      -10.78     16.59 o 
  -9   3   8        0.68       -0.52     15.83 o 
  -8   3   8       30.75       26.18     17.32 o 
  -7   3   8       62.21       58.92     12.36 o 
  -6   3   8      303.53      297.49     26.04 o 
  -5   3   8      569.71      617.71     61.94 o 
  -4   3   8       87.05       98.14     11.63 o 
  -3   3   8      404.43      405.20     25.77 o 
  -2   3   8       10.18       16.36     13.18 o 
  -1   3   8     1217.60     1239.84     38.90 o 
   0   3   8      342.74      348.07     17.79 o 
   1   3   8     1244.47     1233.50     72.79 o 
   2   3   8       11.36       13.30     11.78 o 
   3   3   8      402.94      411.09     28.22 o 
   4   3   8       86.38       92.34     12.24 o 
   5   3   8      576.09      558.69     38.90 o 
   6   3   8      297.94      319.60     27.82 o 
   7   3   8       59.79       55.17     12.31 o 
   8   3   8       30.96       31.92     14.38 o 
   9   3   8        0.71        8.24     17.43 o 
  10   3   8        0.86       -0.99     16.99 o 
 -10   4   8        5.49       25.58     18.25 o 
  -9   4   8       13.14        5.25     17.39 o 
  -8   4   8       91.33       81.84     16.58 o 
  -7   4   8      135.13      141.98     14.57 o 
  -6   4   8      154.90      159.73     18.64 o 
  -5   4   8      340.50      409.61     23.34 o 
  -4   4   8       18.85        9.89     11.73 o 
  -3   4   8      181.68      184.81     12.71 o 
  -2   4   8      105.32      101.42     12.45 o 
  -1   4   8      308.28      289.79     14.81 o 
   0   4   8     2064.32     1982.26     59.36 o 
   1   4   8      303.67      284.44     14.94 o 
   2   4   8      101.40       95.36     12.04 o 
   3   4   8      183.74      205.11     15.93 o 
   4   4   8       18.18       12.48     11.24 o 
   5   4   8      339.22      362.69     31.12 o 
   6   4   8      159.32      168.26     13.29 o 
   7   4   8      134.53      129.55     14.27 o 
   8   4   8       90.44       94.08     15.09 o 
   9   4   8       13.18        8.86     15.75 o 
  10   4   8        5.51       -0.21     18.81 o 
 -10   5   8       29.93       22.38     21.34 o 
  -9   5   8        3.10       -0.52     19.71 o 
  -8   5   8       31.94       12.69     14.26 o 
  -7   5   8       51.97       58.08     13.50 o 
  -6   5   8      173.83      182.25     19.97 o 
  -5   5   8      162.80      168.59     12.42 o 
  -4   5   8       65.17       72.01     10.71 o 
  -3   5   8       30.98       33.61     11.05 o 
  -2   5   8      331.01      326.02     14.98 o 
  -1   5   8      357.82      369.24     15.14 o 
   0   5   8      354.24      368.06     13.58 o 
   1   5   8      347.59      363.38     17.02 o 
   2   5   8      326.44      316.19     18.26 o 
   3   5   8       30.16       34.36     11.60 o 
   4   5   8       62.92       61.41     11.88 o 
   5   5   8      167.32      178.31     16.10 o 
   6   5   8      175.89      189.59     12.49 o 
   7   5   8       52.15       57.35     11.36 o 
   8   5   8       32.75       27.60     16.92 o 
   9   5   8        3.14       -1.87     15.01 o 
  10   5   8       29.92        3.50     23.60 o 
  -9   6   8        1.33       24.68     19.64 o 
  -8   6   8        6.91       -1.84     17.31 o 
  -7   6   8       44.07       25.48     14.27 o 
  -6   6   8       93.83       96.35     12.20 o 
  -5   6   8      261.32      277.31     16.92 o 
  -4   6   8      639.48      673.42     27.95 o 
  -3   6   8      106.57      114.00     12.94 o 
  -2   6   8        8.63        9.18     10.64 o 
  -1   6   8       53.93       50.46     10.32 o 
   0   6   8      273.53      270.86     12.98 o 
   1   6   8       57.99       53.69     12.00 o 
   2   6   8        9.37       16.60     11.55 o 
   3   6   8      106.56      111.01     12.46 o 
   4   6   8      643.67      698.76     30.72 o 
   5   6   8      266.32      272.79     13.48 o 
   6   6   8       92.88      100.71     11.16 o 
   7   6   8       45.86       25.63     14.65 o 
   8   6   8        7.25        8.73     15.75 o 
   9   6   8        1.34        6.59     15.18 o 
  -9   7   8        8.21       16.24     19.03 o 
  -8   7   8        6.10      -12.85     14.80 o 
  -7   7   8       12.10        0.27     15.68 o 
  -6   7   8       33.49       18.40     14.37 o 
  -5   7   8      110.50      110.78     12.22 o 
  -4   7   8      119.49      125.36     13.20 o 
  -3   7   8      132.68      142.59     12.94 o 
  -2   7   8       15.27       10.44     12.13 o 
  -1   7   8      320.89      361.34     15.76 o 
   0   7   8     1476.54     1500.95     56.20 o 
   1   7   8      324.74      320.55     13.43 o 
   2   7   8       14.83       23.61     11.81 o 
   3   7   8      134.71      119.85     12.07 o 
   4   7   8      121.29      119.44     12.99 o 
   5   7   8      112.04      110.02     12.20 o 
   6   7   8       35.24       24.69     15.38 o 
   7   7   8       12.50       -1.53     13.78 o 
   8   7   8        6.25       -1.01     15.91 o 
   9   7   8        8.16       -3.36     19.17 o 
  -8   8   8        1.84       -1.26     16.07 o 
  -7   8   8       13.62       -2.32     16.18 o 
  -6   8   8       47.30       40.63     14.98 o 
  -5   8   8       13.04       17.98     13.35 o 
  -4   8   8       77.35       65.18     12.00 o 
  -3   8   8       61.09       60.51     11.51 o 
  -2   8   8      443.19      442.25     14.34 o 
  -1   8   8      226.61      236.99     12.73 o 
   0   8   8      663.53      716.29     30.49 o 
   1   8   8      226.09      202.80     12.55 o 
   2   8   8      445.21      434.03     14.32 o 
   3   8   8       60.55       54.11     10.63 o 
   4   8   8       76.85       66.44     11.10 o 
   5   8   8       12.35        6.20     15.26 o 
   6   8   8       48.67       45.50     13.95 o 
   7   8   8       13.67        6.44     16.38 o 
   8   8   8        1.75       -9.16     14.98 o 
  -7   9   8       18.72       -4.00     16.74 o 
  -6   9   8        5.17       10.28     14.53 o 
  -5   9   8       24.28       16.55     17.41 o 
  -4   9   8       75.19       79.51     16.22 o 
  -3   9   8       46.99       43.67     15.95 o 
  -2   9   8        4.30       -3.95     11.24 o 
  -1   9   8       81.61       74.75     11.44 o 
   0   9   8      138.07      119.14     11.85 o 
   1   9   8       79.11       78.67     13.52 o 
   2   9   8        3.98        6.98     11.78 o 
   3   9   8       46.13       32.61     13.62 o 
   4   9   8       75.63       75.92     17.49 o 
   5   9   8       23.72       13.77     14.71 o 
   6   9   8        5.32        8.52     14.84 o 
   7   9   8       18.59       -1.37     14.49 o 
  -6  10   8       21.70       11.58     20.25 o 
  -5  10   8       15.97       13.72     17.59 o 
  -4  10   8       41.28       23.62     16.11 o 
  -3  10   8        3.33       -4.05     14.51 o 
  -2  10   8        5.22       -3.95     15.44 o 
  -1  10   8       11.25       -5.15     13.99 o 
   0  10   8        0.48      -10.20     15.22 o 
   1  10   8       10.53       -0.38     15.20 o 
   2  10   8        5.18       20.12     14.00 o 
   3  10   8        3.40        0.59     14.41 o 
   4  10   8       41.71        4.60     16.53 o 
   5  10   8       16.32       -0.24     15.32 o 
   6  10   8       22.12        3.85     17.99 o 
  -5  11   8        3.12       12.87     19.75 o 
  -4  11   8       56.33       19.82     16.02 o 
  -3  11   8        3.12        7.14     16.53 o 
  -2  11   8        1.08       17.84     13.78 o 
  -1  11   8       18.20      -16.75     17.30 o 
   0  11   8        9.74       -4.80     13.59 o 
   1  11   8       18.21        1.64     14.60 o 
   2  11   8        1.00      -10.08     15.82 o 
   3  11   8        3.24      -16.22     16.22 o 
   4  11   8       56.01       13.28     18.41 o 
   5  11   8        3.09        7.60     19.59 o 
  -3  12   8        5.40      -17.19     19.90 o 
  -2  12   8       35.65        9.82     19.87 o 
  -1  12   8        2.52        5.64     17.95 o 
   0  12   8       68.82       35.02     14.81 o 
   1  12   8        2.52        3.39     14.82 o 
   2  12   8       35.67       13.12     19.80 o 
   3  12   8        5.34       -5.86     23.68 o 
   1   0   9      448.05      430.18     29.33 o 
   2   0   9     1094.28     1011.68     84.93 o 
   3   0   9      755.01      691.15     24.10 o 
   4   0   9      214.81      249.83     29.89 o 
   5   0   9        0.30       -6.80     13.44 o 
   6   0   9      125.13      112.91     13.06 o 
   7   0   9      144.60      119.37     14.69 o 
   8   0   9       16.89       14.99     22.04 o 
   9   0   9        1.47        5.76     23.10 o 
  10   0   9       30.73       21.53     24.97 o 
  11   0   9       22.83       19.98     32.79 o 
 -11   1   9        7.39        5.21     28.36 o 
 -10   1   9        1.14        2.49     29.32 o 
  -9   1   9       37.96       51.75     20.16 o 
  -8   1   9       13.17        4.50     21.99 o 
  -7   1   9       29.29       31.15     18.32 o 
  -6   1   9       61.58       62.94     12.39 o 
  -5   1   9      423.47      389.74     18.45 o 
  -4   1   9       25.56       23.97     12.18 o 
  -3   1   9      456.55      426.50     18.36 o 
  -2   1   9       99.25       92.07     15.58 o 
  -1   1   9      708.07      681.05     57.28 o 
   0   1   9        6.27       13.46     23.07 o 
   1   1   9      688.97      703.67     29.77 o 
   2   1   9       98.14       98.06     14.70 o 
   3   1   9      484.37      522.79     35.70 o 
   4   1   9       25.88       25.45     11.16 o 
   5   1   9      412.86      384.32     23.35 o 
   6   1   9       61.05       69.12     12.87 o 
   7   1   9       28.09       17.37     13.67 o 
   8   1   9       13.03       16.23     13.42 o 
   9   1   9       38.29       35.68     20.08 o 
  10   1   9        1.19       -9.66     30.06 o 
  11   1   9        7.42       20.52     27.85 o 
 -10   2   9       11.02       29.10     23.18 o 
  -9   2   9       24.97       25.29     20.02 o 
  -8   2   9        4.81        7.15     12.07 o 
  -7   2   9      258.98      234.94     15.19 o 
  -6   2   9       56.01       62.82     14.87 o 
  -5   2   9       14.10       12.03     12.99 o 
  -4   2   9        9.67        1.40     12.66 o 
  -3   2   9       77.22      102.08     12.15 o 
  -2   2   9      861.04      811.50     46.75 o 
  -1   2   9       93.15       99.63     14.42 o 
   0   2   9       83.51       95.18     16.00 o 
   1   2   9       91.96       96.26     15.42 o 
   2   2   9      834.24      796.69     49.26 o 
   3   2   9       79.11       93.28     14.50 o 
   4   2   9        8.76        4.84     11.12 o 
   5   2   9       14.38       17.55     10.79 o 
   6   2   9       56.70       62.13     11.58 o 
   7   2   9      259.25      288.79     29.91 o 
   8   2   9        4.14       14.57     13.49 o 
   9   2   9       24.78       22.36     18.11 o 
  10   2   9       10.92        3.62     21.01 o 
 -10   3   9       18.13       18.36     23.91 o 
  -9   3   9       38.34       40.55     17.95 o 
  -8   3   9        0.16       15.10     18.48 o 
  -7   3   9       90.42       96.49     14.06 o 
  -6   3   9       83.89       80.76     14.80 o 
  -5   3   9       74.42       66.51     12.06 o 
  -4   3   9      201.09      202.01     13.28 o 
  -3   3   9      794.80      915.84     47.85 o 
  -2   3   9      439.75      480.55     26.63 o 
  -1   3   9      756.10      756.43     27.21 o 
   0   3   9        7.17       17.62     10.75 o 
   1   3   9      758.01      755.24     26.95 o 
   2   3   9      439.52      451.51     28.75 o 
   3   3   9      807.95      775.49     38.25 o 
   4   3   9      198.71      211.92     14.96 o 
   5   3   9       75.96       62.53     12.72 o 
   6   3   9       83.41       84.36     11.09 o 
   7   3   9       92.01      104.23     15.22 o 
   8   3   9        0.13       -2.03     15.04 o 
   9   3   9       37.27       43.19     20.16 o 
  10   3   9       18.18       15.89     20.89 o 
 -10   4   9       15.26       24.51     21.05 o 
  -9   4   9        5.77        7.67     17.53 o 
  -8   4   9       45.51       28.95     15.65 o 
  -7   4   9      228.67      241.80     32.51 o 
  -6   4   9      195.27      182.80     15.11 o 
  -5   4   9      125.45      153.85     13.85 o 
  -4   4   9      202.22      218.11     20.00 o 
  -3   4   9      114.11      107.24     11.87 o 
  -2   4   9     1229.15     1287.42     53.53 o 
  -1   4   9      524.22      545.97     17.36 o 
   0   4   9     1198.12     1137.90     27.45 o 
   1   4   9      527.65      546.86     19.11 o 
   2   4   9     1227.01     1214.68     54.13 o 
   3   4   9      116.39      131.28     12.41 o 
   4   4   9      193.78      191.47     15.73 o 
   5   4   9      124.53      127.26     15.72 o 
   6   4   9      195.62      226.03     30.02 o 
   7   4   9      226.86      212.61     26.96 o 
   8   4   9       44.51       45.42     13.58 o 
   9   4   9        5.89       -3.21     14.93 o 
  10   4   9       15.54       25.95     22.06 o 
 -10   5   9        6.29        2.82     23.31 o 
  -9   5   9       11.62       13.45     16.06 o 
  -8   5   9       44.27       39.97     19.31 o 
  -7   5   9       60.73       72.94     13.35 o 
  -6   5   9       62.55       52.75     11.16 o 
  -5   5   9        3.63       13.37     11.55 o 
  -4   5   9       15.15       11.72     11.61 o 
  -3   5   9      436.23      502.38     24.35 o 
  -2   5   9       23.46       18.99     10.45 o 
  -1   5   9      417.33      400.83     23.55 o 
   0   5   9      548.37      543.33     15.14 o 
   1   5   9      409.00      377.29     14.31 o 
   2   5   9       22.98       16.96     13.18 o 
   3   5   9      429.01      488.72     24.86 o 
   4   5   9       14.96        3.03     10.16 o 
   5   5   9        3.34        5.63     12.02 o 
   6   5   9       63.01       53.52     11.45 o 
   7   5   9       59.47       39.21     13.33 o 
   8   5   9       43.95       56.44     17.07 o 
   9   5   9       11.03       21.22     13.98 o 
  10   5   9        6.36       11.85     23.70 o 
  -9   6   9        6.81       -6.89     17.66 o 
  -8   6   9       24.07       10.24     15.69 o 
  -7   6   9      241.44      300.40     18.56 o 
  -6   6   9      209.48      250.65     21.17 o 
  -5   6   9       13.89        5.42     10.86 o 
  -4   6   9      606.67      668.57     36.78 o 
  -3   6   9      421.02      450.73     15.48 o 
  -2   6   9      192.57      182.17     12.57 o 
  -1   6   9      150.58      169.75     12.11 o 
   0   6   9        1.24        2.67     12.63 o 
   1   6   9      148.59      149.08     11.38 o 
   2   6   9      196.60      196.69     13.04 o 
   3   6   9      423.91      452.86     16.12 o 
   4   6   9      616.35      632.42     29.81 o 
   5   6   9       14.28       -4.96     12.38 o 
   6   6   9      210.26      223.20     20.24 o 
   7   6   9      242.53      219.84     15.22 o 
   8   6   9       24.18       19.91     14.81 o 
   9   6   9        6.73       -2.63     16.65 o 
  -9   7   9        2.65      -10.17     19.25 o 
  -8   7   9        0.05       -4.95     13.81 o 
  -7   7   9       54.07       51.35     15.70 o 
  -6   7   9        2.77        3.99     14.12 o 
  -5   7   9        8.17        6.23     10.24 o 
  -4   7   9      123.25      118.77     12.19 o 
  -3   7   9      741.57      840.51     31.39 o 
  -2   7   9      191.54      177.07     12.66 o 
  -1   7   9      534.49      558.08     18.22 o 
   0   7   9        4.24        5.36     10.27 o 
   1   7   9      535.76      589.13     16.86 o 
   2   7   9      193.87      185.69     13.09 o 
   3   7   9      736.40      784.13     38.02 o 
   4   7   9      124.43      125.84     12.17 o 
   5   7   9        8.96        0.68     12.01 o 
   6   7   9        2.82        2.96     14.94 o 
   7   7   9       54.72       42.48     14.93 o 
   8   7   9        0.05        4.99     17.49 o 
   9   7   9        2.86        4.99     19.36 o 
  -8   8   9       26.97        6.62     19.37 o 
  -7   8   9       12.68       10.40     14.79 o 
  -6   8   9       56.97       52.12     14.13 o 
  -5   8   9        9.35       15.08     14.40 o 
  -4   8   9      111.71      134.67     22.03 o 
  -3   8   9       30.44       22.09     10.48 o 
  -2   8   9      113.27      119.19     11.26 o 
  -1   8   9       70.74       72.12     11.34 o 
   0   8   9      289.15      329.97     15.09 o 
   1   8   9       69.22       69.49     10.48 o 
   2   8   9      108.32      114.55     11.76 o 
   3   8   9       29.88       27.44     12.05 o 
   4   8   9      109.93      106.80     14.86 o 
   5   8   9        9.30        9.25     14.33 o 
   6   8   9       56.65       68.33     16.52 o 
   7   8   9       12.91       -1.39     15.14 o 
   8   8   9       27.23       13.61     18.19 o 
  -7   9   9       28.00       29.35     20.08 o 
  -6   9   9       41.12       12.28     16.46 o 
  -5   9   9       85.27       61.21     16.19 o 
  -4   9   9       13.98        1.16     16.07 o 
  -3   9   9        7.00       -2.95     13.28 o 
  -2   9   9      106.88       95.24     13.00 o 
  -1   9   9        8.25        5.62     11.66 o 
   0   9   9       23.74        4.02     11.11 o 
   1   9   9        8.02        4.36     10.85 o 
   2   9   9      106.32       97.94     11.80 o 
   3   9   9        7.92        3.74     15.12 o 
   4   9   9       13.82       10.52     14.13 o 
   5   9   9       84.16       60.45     17.21 o 
   6   9   9       41.15       26.51     15.50 o 
   7   9   9       27.77       17.34     18.62 o 
  -6  10   9        1.20        2.27     20.71 o 
  -5  10   9       11.15       -1.34     18.15 o 
  -4  10   9      102.10       77.67     26.19 o 
  -3  10   9        7.43       10.25     14.66 o 
  -2  10   9       40.84       16.62     14.83 o 
  -1  10   9       59.29       42.46     13.54 o 
   0  10   9       70.73       73.43     14.57 o 
   1  10   9       59.71       46.34     15.51 o 
   2  10   9       40.55       35.74     13.58 o 
   3  10   9        7.58        4.21     15.71 o 
   4  10   9      101.74       73.27     20.03 o 
   5  10   9       11.29        1.10     16.35 o 
   6  10   9        1.19        8.19     20.80 o 
  -5  11   9        4.41        7.21     18.26 o 
  -4  11   9        2.25        0.08     15.29 o 
  -3  11   9       76.39       60.32     15.88 o 
  -2  11   9       16.44        9.87     15.92 o 
  -1  11   9       14.81        7.57     15.63 o 
   0  11   9        0.21      -15.53     16.18 o 
   1  11   9       14.40        3.55     13.74 o 
   2  11   9       16.15       11.82     13.87 o 
   3  11   9       75.04       39.01     16.73 o 
   4  11   9        2.29        4.57     18.29 o 
   5  11   9        4.20      -11.05     21.71 o 
  -3  12   9       28.35      -17.50     25.62 o 
  -2  12   9        0.02       -3.96     19.30 o 
  -1  12   9       10.70        2.18     20.90 o 
   0  12   9       24.66        6.51     17.73 o 
   1  12   9       10.78        3.96     22.27 o 
   2  12   9        0.02       -7.89     19.39 o 
   3  12   9       28.21       12.36     39.70 o 
   0   0  10     2458.88     2595.04    276.57 o 
   1   0  10       58.83       45.71     16.77 o 
   2   0  10     1656.25     1563.42    126.15 o 
   3   0  10      181.35      188.79     21.25 o 
   4   0  10       14.97       14.95     13.39 o 
   5   0  10      407.56      398.25     17.33 o 
   6   0  10       73.32       84.31     13.77 o 
   7   0  10       67.76       78.03     13.69 o 
   8   0  10      112.01       99.04     23.08 o 
   9   0  10       20.40       40.15     23.00 o 
  10   0  10        2.88        3.31     21.32 o 
  11   0  10        2.11       16.56     27.08 o 
 -10   1  10        3.98      -10.18     24.42 o 
  -9   1  10       12.41       13.21     23.85 o 
  -8   1  10       29.97       22.91     22.14 o 
  -7   1  10      436.03      410.27     22.40 o 
  -6   1  10      141.16      129.42     24.28 o 
  -5   1  10      299.59      279.47     17.13 o 
  -4   1  10       10.29       18.42     11.92 o 
  -3   1  10      709.19      664.36     22.72 o 
  -2   1  10       21.33       19.15     13.87 o 
  -1   1  10     1790.69     1825.65     99.31 o 
   0   1  10       34.78       38.19     22.13 o 
   1   1  10     1840.97     1821.39    106.09 o 
   2   1  10       21.21       19.26     13.88 o 
   3   1  10      711.48      763.89     52.19 o 
   4   1  10       10.21       13.79     10.23 o 
   5   1  10      299.71      314.17     30.51 o 
   6   1  10      142.31      111.84     14.82 o 
   7   1  10      428.34      428.61     30.67 o 
   8   1  10       30.55       30.78     12.63 o 
   9   1  10       12.41        2.15     19.52 o 
  10   1  10        4.00        7.62     24.48 o 
 -10   2  10       21.24       32.62     29.08 o 
  -9   2  10        8.06       -0.43     22.64 o 
  -8   2  10       24.03       14.36     15.00 o 
  -7   2  10       60.28       77.46     14.84 o 
  -6   2  10      125.42      121.07     15.65 o 
  -5   2  10       38.27       35.24     14.66 o 
  -4   2  10       61.95       57.12     12.16 o 
  -3   2  10      231.13      211.28     15.90 o 
  -2   2  10     1225.38     1255.48     79.37 o 
  -1   2  10        3.61        6.03     13.17 o 
   0   2  10     3813.07     3851.56    157.80 o 
   1   2  10        2.94        0.90     13.83 o 
   2   2  10     1248.36     1217.22     78.36 o 
   3   2  10      232.61      231.84     14.72 o 
   4   2  10       60.00       52.39     13.53 o 
   5   2  10       37.85       47.46     12.58 o 
   6   2  10      125.24      136.06     11.60 o 
   7   2  10       60.84       54.73     12.40 o 
   8   2  10       23.52       20.23     15.91 o 
   9   2  10        7.87        7.88     22.87 o 
  10   2  10       21.52       22.44     18.92 o 
 -10   3  10        5.43       -5.76     20.83 o 
  -9   3  10        2.29       -9.06     17.88 o 
  -8   3  10       11.07       13.59     17.04 o 
  -7   3  10       34.53       42.15     12.14 o 
  -6   3  10      358.82      347.05     21.88 o 
  -5   3  10       83.64       87.47     12.06 o 
  -4   3  10       61.06       63.39     11.28 o 
  -3   3  10      676.80      696.06     42.08 o 
  -2   3  10      756.24      750.74     43.90 o 
  -1   3  10     3714.30     3902.95    200.21 o 
   0   3  10       22.88       18.49     12.24 o 
   1   3  10     3708.31     3758.03    130.71 o 
   2   3  10      746.71      803.13     68.08 o 
   3   3  10      676.34      723.12     44.53 o 
   4   3  10       62.44       59.87     11.50 o 
   5   3  10       88.43       92.25     12.29 o 
   6   3  10      364.97      366.26     19.49 o 
   7   3  10       37.23       52.76     13.48 o 
   8   3  10       11.50       21.56     16.77 o 
   9   3  10        2.36        8.17     20.21 o 
  10   3  10        5.43        3.24     20.85 o 
 -10   4  10       20.46       57.82     29.38 o 
  -9   4  10        0.29        4.93     16.23 o 
  -8   4  10       57.83       67.68     15.65 o 
  -7   4  10       13.35       10.63     12.94 o 
  -6   4  10       92.98      100.01     11.28 o 
  -5   4  10       15.74       31.07     11.61 o 
  -4   4  10      109.93      111.68     13.78 o 
  -3   4  10      138.55      140.68     11.54 o 
  -2   4  10       64.56       80.03     14.83 o 
  -1   4  10      161.99      146.17     13.35 o 
   0   4  10       21.28       16.59     11.97 o 
   1   4  10      164.19      141.33     12.53 o 
   2   4  10       63.35       59.08     14.80 o 
   3   4  10      136.61      135.50     11.66 o 
   4   4  10      107.87      107.15     11.18 o 
   5   4  10       15.59       16.47     11.70 o 
   6   4  10       96.68       86.00     10.99 o 
   7   4  10       12.94       13.65     12.82 o 
   8   4  10       59.06       47.31     15.03 o 
   9   4  10        0.27        5.89     13.67 o 
  10   4  10       20.20        6.38     21.76 o 
 -10   5  10       14.63       18.67     26.12 o 
  -9   5  10       13.08       17.18     17.67 o 
  -8   5  10        8.30       -3.52     19.07 o 
  -7   5  10       81.80       81.04     14.72 o 
  -6   5  10      121.38      138.84     12.79 o 
  -5   5  10      156.61      162.38     12.17 o 
  -4   5  10       29.77       40.11     11.29 o 
  -3   5  10      142.24      144.33     12.60 o 
  -2   5  10      403.54      437.75     23.75 o 
  -1   5  10     1382.10     1393.47     60.04 o 
   0   5  10      476.02      508.04     22.72 o 
   1   5  10     1374.72     1349.55     59.60 o 
   2   5  10      408.09      427.25     17.20 o 
   3   5  10      141.90      143.56     12.77 o 
   4   5  10       28.61       34.02     12.00 o 
   5   5  10      150.48      156.53     15.10 o 
   6   5  10      119.10      125.53     12.44 o 
   7   5  10       84.28       81.29     14.79 o 
   8   5  10        8.45       22.21     16.81 o 
   9   5  10       13.07        6.39     14.01 o 
  10   5  10       14.70       16.59     23.94 o 
  -9   6  10       22.20       16.22     20.61 o 
  -8   6  10        2.57       13.36     15.63 o 
  -7   6  10       86.99       88.17     14.68 o 
  -6   6  10       36.93       29.48     13.41 o 
  -5   6  10       28.58       27.06     12.06 o 
  -4   6  10        5.39        1.57     13.22 o 
  -3   6  10      259.96      268.99     13.89 o 
  -2   6  10      397.70      408.97     15.68 o 
  -1   6  10      255.24      282.78     13.21 o 
   0   6  10     1635.22     1712.27     79.82 o 
   1   6  10      251.65      265.45     17.03 o 
   2   6  10      404.06      391.69     21.99 o 
   3   6  10      257.19      275.16     13.90 o 
   4   6  10        5.90        6.53     11.15 o 
   5   6  10       29.90       20.20     12.15 o 
   6   6  10       38.66       31.62     13.55 o 
   7   6  10       88.05       78.88     16.51 o 
   8   6  10        2.50       -4.16     14.82 o 
   9   6  10       22.32        9.19     15.42 o 
  -9   7  10       15.98        9.55     20.71 o 
  -8   7  10        3.40        6.03     13.75 o 
  -7   7  10        4.27       -3.06     17.35 o 
  -6   7  10       38.62       30.48     15.50 o 
  -5   7  10       76.55       83.08     10.96 o 
  -4   7  10      177.29      189.18     14.49 o 
  -3   7  10        9.98        6.62     11.18 o 
  -2   7  10      185.90      182.58     14.30 o 
  -1   7  10      262.12      258.95     12.60 o 
   0   7  10     1113.28     1185.01     33.12 o 
   1   7  10      254.80      249.87     12.49 o 
   2   7  10      183.08      183.79     14.06 o 
   3   7  10        9.95       17.59     12.00 o 
   4   7  10      178.93      182.98     12.84 o 
   5   7  10       75.03       70.88     10.98 o 
   6   7  10       39.39       11.83     14.59 o 
   7   7  10        4.19        9.73     15.83 o 
   8   7  10        3.43       -7.83     14.90 o 
   9   7  10       15.98        7.30     18.24 o 
  -8   8  10        6.48       -1.94     19.15 o 
  -7   8  10        8.71        5.63     16.11 o 
  -6   8  10       45.13       38.21     14.70 o 
  -5   8  10      129.12      155.20     15.30 o 
  -4   8  10       44.84       20.37     11.59 o 
  -3   8  10       10.50        2.00     12.06 o 
  -2   8  10       65.64       72.96     13.43 o 
  -1   8  10      108.99      106.49     13.02 o 
   0   8  10      147.26      148.80     12.28 o 
   1   8  10      107.93       92.28     13.52 o 
   2   8  10       64.36       70.88     12.27 o 
   3   8  10       10.89        8.49     11.00 o 
   4   8  10       43.72       36.05     11.30 o 
   5   8  10      129.49      137.37     23.11 o 
   6   8  10       44.09       33.25     16.21 o 
   7   8  10        8.67        1.93     15.13 o 
   8   8  10        6.63        6.61     19.17 o 
  -7   9  10       30.63       42.37     20.84 o 
  -6   9  10        9.69        9.62     17.76 o 
  -5   9  10       54.93       42.05     16.28 o 
  -4   9  10       16.62       15.74     15.83 o 
  -3   9  10       16.39       19.96     14.17 o 
  -2   9  10       54.69       43.81     14.41 o 
  -1   9  10       72.62       58.42     12.38 o 
   0   9  10       14.65       17.49     11.02 o 
   1   9  10       74.46       37.46     11.44 o 
   2   9  10       55.57       54.66     13.35 o 
   3   9  10       16.32       20.91     15.46 o 
   4   9  10       17.22       16.93     16.82 o 
   5   9  10       54.72       41.90     16.51 o 
   6   9  10        9.89       17.31     15.06 o 
   7   9  10       30.09       28.86     18.25 o 
  -6  10  10       10.90       -1.71     19.40 o 
  -5  10  10        7.89       14.06     16.11 o 
  -4  10  10        6.83       14.08     14.65 o 
  -3  10  10        0.52       -6.70     14.73 o 
  -2  10  10        1.65        5.91     14.38 o 
  -1  10  10      149.18      149.66     17.88 o 
   0  10  10       34.06       27.57     16.93 o 
   1  10  10      148.80      150.17     17.80 o 
   2  10  10        1.81        0.94     14.42 o 
   3  10  10        0.61      -13.58     13.58 o 
   4  10  10        7.08       -5.87     16.13 o 
   5  10  10        7.70        3.95     17.82 o 
   6  10  10       11.01       -5.69     20.85 o 
  -5  11  10        0.65       -7.62     26.78 o 
  -4  11  10        1.27      -18.92     19.41 o 
  -3  11  10        8.43        4.44     14.33 o 
  -2  11  10        2.48       17.73     17.61 o 
  -1  11  10        3.45        7.22     14.61 o 
   0  11  10       61.79       50.69     15.24 o 
   1  11  10        3.18        5.87     15.88 o 
   2  11  10        2.35       -4.47     16.06 o 
   3  11  10        8.43        9.85     14.19 o 
   4  11  10        1.29       -7.30     17.59 o 
   5  11  10        0.74       24.28     34.98 o 
  -2  12  10        9.62       10.68     23.06 o 
  -1  12  10        4.02       18.71     22.94 o 
   0  12  10        5.60       21.07     20.57 o 
   1  12  10        4.20       -5.06     19.09 o 
   2  12  10        9.46      -17.95     21.25 o 
   1   0  11      145.89      154.50     19.16 o 
   2   0  11      142.82      139.86     14.38 o 
   3   0  11      216.69      193.74     24.89 o 
   4   0  11        1.59        0.33     13.28 o 
   5   0  11        2.26        2.03     11.52 o 
   6   0  11      307.92      301.29     17.66 o 
   7   0  11      186.47      197.05     14.94 o 
   8   0  11      147.30      238.07     26.98 o 
   9   0  11       27.65       33.96     20.07 o 
  10   0  11       20.22       22.73     21.05 o 
 -10   1  11       20.32       13.46     21.23 o 
  -9   1  11        8.93       17.48     23.84 o 
  -8   1  11       70.01       56.36     26.53 o 
  -7   1  11      317.46      314.33     24.44 o 
  -6   1  11      132.14      136.59     19.18 o 
  -5   1  11      461.47      432.71     30.50 o 
  -4   1  11       57.41       52.23     18.43 o 
  -3   1  11      966.21     1002.62    125.65 o 
  -2   1  11      566.93      569.24     52.24 o 
  -1   1  11     1679.14     1766.99     56.38 o 
   0   1  11      683.95      763.23     59.06 o 
   1   1  11     1665.18     1721.35    105.22 o 
   2   1  11      573.04      583.73     21.25 o 
   3   1  11      979.39     1065.11     69.88 o 
   4   1  11       62.63       56.57     13.95 o 
   5   1  11      457.41      467.69     36.56 o 
   6   1  11      133.16      123.19     15.03 o 
   7   1  11      318.60      262.76     22.58 o 
   8   1  11       69.91       75.15     16.14 o 
   9   1  11        9.22        8.32     19.79 o 
  10   1  11       20.14       25.62     29.64 o 
 -10   2  11        8.51        3.73     20.96 o 
  -9   2  11       67.68       63.84     29.12 o 
  -8   2  11       36.75       45.34     22.71 o 
  -7   2  11       13.35       22.39     13.18 o 
  -6   2  11      110.19      111.97     13.97 o 
  -5   2  11      116.06      116.58     13.76 o 
  -4   2  11      516.69      462.71     17.86 o 
  -3   2  11      435.82      421.15     22.75 o 
  -2   2  11      211.15      226.94     14.88 o 
  -1   2  11     1540.25     1568.58     85.43 o 
   0   2  11      473.57      517.97     28.35 o 
   1   2  11     1519.30     1471.89    105.73 o 
   2   2  11      207.22      229.44     15.68 o 
   3   2  11      439.45      433.49     27.42 o 
   4   2  11      520.80      546.83     36.00 o 
   5   2  11      116.84      137.32     13.67 o 
   6   2  11      110.58      105.53     13.12 o 
   7   2  11       14.11       26.48     13.03 o 
   8   2  11       37.67       39.60     17.72 o 
   9   2  11       67.89       45.21     20.71 o 
  10   2  11        8.74       12.01     18.58 o 
 -10   3  11       10.92        4.49     21.29 o 
  -9   3  11       28.51       28.37     17.99 o 
  -8   3  11       21.55       26.19     15.59 o 
  -7   3  11       10.96        5.36     11.78 o 
  -6   3  11      146.27      138.86     13.98 o 
  -5   3  11       82.22       72.59     14.87 o 
  -4   3  11      695.35      742.74     49.83 o 
  -3   3  11      195.34      207.79     14.46 o 
  -2   3  11       42.56       48.93     13.12 o 
  -1   3  11      424.84      428.51     18.45 o 
   0   3  11      167.76      209.16     15.85 o 
   1   3  11      421.76      424.49     18.26 o 
   2   3  11       39.60       39.42     11.58 o 
   3   3  11      194.08      186.71     14.40 o 
   4   3  11      690.85      730.18     56.05 o 
   5   3  11       82.84       88.75     12.57 o 
   6   3  11      146.79      152.87     13.20 o 
   7   3  11       10.71        3.92     10.82 o 
   8   3  11       21.28       13.06     13.57 o 
   9   3  11       28.26       25.43     18.09 o 
  10   3  11       11.48       15.33     17.24 o 
 -10   4  11        0.03        9.79     21.05 o 
  -9   4  11       36.18       43.83     16.47 o 
  -8   4  11       53.64       38.43     15.99 o 
  -7   4  11       49.57       61.94     12.38 o 
  -6   4  11       10.25        3.21     10.79 o 
  -5   4  11       12.39        9.30     11.85 o 
  -4   4  11       11.85       14.05     12.85 o 
  -3   4  11      128.85      141.41     12.16 o 
  -2   4  11      194.74      213.59     13.31 o 
  -1   4  11       91.66      105.12     13.89 o 
   0   4  11      224.30      225.83     14.93 o 
   1   4  11       90.37      100.19     13.79 o 
   2   4  11      200.28      201.69     13.69 o 
   3   4  11      136.11      148.26     14.02 o 
   4   4  11       12.97       11.97     10.65 o 
   5   4  11       13.87       14.60     13.27 o 
   6   4  11       10.40       10.78     11.64 o 
   7   4  11       49.59       66.41     11.70 o 
   8   4  11       53.89       52.67     14.81 o 
   9   4  11       35.73       22.19     15.46 o 
  10   4  11        0.04       21.08     21.62 o 
  -9   5  11       52.28       22.98     18.35 o 
  -8   5  11       67.46       68.25     16.17 o 
  -7   5  11       30.25       20.27     14.17 o 
  -6   5  11       13.12       13.92     11.93 o 
  -5   5  11       62.87       66.80     13.32 o 
  -4   5  11      229.37      257.51     20.25 o 
  -3   5  11      173.99      175.21     13.05 o 
  -2   5  11      504.16      538.58     26.19 o 
  -1   5  11      517.78      515.77     17.52 o 
   0   5  11        1.12       -1.03     12.86 o 
   1   5  11      519.68      504.15     18.63 o 
   2   5  11      493.32      501.14     30.03 o 
   3   5  11      171.02      161.35     13.38 o 
   4   5  11      231.54      259.67     19.22 o 
   5   5  11       64.01       60.47     12.37 o 
   6   5  11       13.60       23.42     11.22 o 
   7   5  11       30.86       24.19     14.62 o 
   8   5  11       68.29       68.42     15.00 o 
   9   5  11       53.02       54.29     15.55 o 
  -9   6  11       27.19       11.72     28.27 o 
  -8   6  11       15.94        4.14     19.41 o 
  -7   6  11       16.13       32.49     15.16 o 
  -6   6  11        9.73       -3.85     11.86 o 
  -5   6  11      190.43      220.47     14.56 o 
  -4   6  11       50.71       43.17     11.30 o 
  -3   6  11       99.51       91.33     11.68 o 
  -2   6  11       86.52       89.66     11.68 o 
  -1   6  11      738.31      787.34     24.62 o 
   0   6  11       48.71       36.06     11.13 o 
   1   6  11      731.66      759.49     30.29 o 
   2   6  11       83.51       78.20     11.35 o 
   3   6  11      106.31      104.78     12.64 o 
   4   6  11       50.90       50.61     10.65 o 
   5   6  11      188.39      203.65     15.13 o 
   6   6  11        9.76        4.36     13.89 o 
   7   6  11       16.60       11.88     17.38 o 
   8   6  11       16.31        9.65     14.80 o 
   9   6  11       27.24       19.10     22.24 o 
  -8   7  11       17.65       -0.08     16.43 o 
  -7   7  11       25.91       31.25     14.68 o 
  -6   7  11        0.64        8.89     18.54 o 
  -5   7  11       27.88       20.88     13.89 o 
  -4   7  11       18.60       22.46     10.42 o 
  -3   7  11        5.38        3.28     11.53 o 
  -2   7  11      200.17      197.50     12.64 o 
  -1   7  11      612.41      637.94     25.14 o 
   0   7  11      416.37      447.97     16.01 o 
   1   7  11      616.48      588.84     16.18 o 
   2   7  11      203.43      203.91     15.97 o 
   3   7  11        5.95        8.70     11.64 o 
   4   7  11       17.16       18.20     11.85 o 
   5   7  11       28.16       24.05     12.38 o 
   6   7  11        0.64        8.99     14.37 o 
   7   7  11       25.42       11.72     16.44 o 
   8   7  11       17.01       24.85     15.33 o 
  -8   8  11        0.22        0.05     18.01 o 
  -7   8  11       35.41       39.71     14.15 o 
  -6   8  11        7.25       -1.55     17.60 o 
  -5   8  11        7.26        7.36     13.43 o 
  -4   8  11       65.79       56.64     14.50 o 
  -3   8  11      401.86      410.67     14.30 o 
  -2   8  11      363.03      369.98     13.63 o 
  -1   8  11      106.33      101.59     13.69 o 
   0   8  11      858.62      863.68     27.58 o 
   1   8  11      109.28      102.35     11.79 o 
   2   8  11      366.03      375.66     14.93 o 
   3   8  11      399.30      389.81     16.21 o 
   4   8  11       66.36       45.23     15.55 o 
   5   8  11        7.47        4.78     17.34 o 
   6   8  11        7.34        5.42     13.62 o 
   7   8  11       35.15        2.21     15.38 o 
   8   8  11        0.20       -2.32     18.26 o 
  -7   9  11        4.39        0.91     19.27 o 
  -6   9  11        5.56        0.66     16.09 o 
  -5   9  11        5.68       -1.81     15.85 o 
  -4   9  11      130.80      146.44     26.72 o 
  -3   9  11        3.38        2.62     15.28 o 
  -2   9  11      138.15      146.04     17.65 o 
  -1   9  11       16.17       16.65     14.75 o 
   0   9  11        1.38        0.72     11.08 o 
   1   9  11       15.64       17.45     14.80 o 
   2   9  11      137.53      125.73     16.22 o 
   3   9  11        3.37       -5.01     13.17 o 
   4   9  11      132.58      134.02     15.96 o 
   5   9  11        5.52        8.99     14.81 o 
   6   9  11        5.44       10.77     18.21 o 
   7   9  11        4.53       16.26     21.26 o 
  -6  10  11        1.87        3.13     25.74 o 
  -5  10  11        6.32       24.55     14.88 o 
  -4  10  11       14.24       21.47     16.10 o 
  -3  10  11        7.61        0.42     13.91 o 
  -2  10  11       20.43       -7.77     14.74 o 
  -1  10  11       72.94       52.50     17.46 o 
   0  10  11       68.29       61.86     17.21 o 
   1  10  11       74.15       61.80     15.84 o 
   2  10  11       19.88        8.36     14.50 o 
   3  10  11        6.95        8.56     17.05 o 
   4  10  11       14.06       -0.16     14.86 o 
   5  10  11        6.42       -2.68     14.95 o 
   6  10  11        1.86        1.19     19.33 o 
  -4  11  11        9.22       -4.12     21.55 o 
  -3  11  11        9.74       -5.24     14.41 o 
  -2  11  11       59.65       26.93     18.20 o 
  -1  11  11       32.74        5.98     14.28 o 
   0  11  11        3.42        1.39     14.70 o 
   1  11  11       33.19       29.07     16.06 o 
   2  11  11       60.90       18.08     18.22 o 
   3  11  11        9.99       -9.68     15.27 o 
   4  11  11        9.33        7.30     21.01 o 
  -2  12  11        9.15       12.29     23.59 o 
  -1  12  11       11.46        2.23     19.33 o 
   0  12  11        7.51       13.23     19.09 o 
   1  12  11       11.59        7.20     19.29 o 
   2  12  11        9.19      -15.87     21.36 o 
   0   0  12      878.23      987.50    133.40 o 
   1   0  12        1.79        8.65     16.09 o 
   2   0  12       53.78       40.69     12.83 o 
   3   0  12       62.70       54.31     14.11 o 
   4   0  12       59.95       66.93     13.39 o 
   5   0  12      599.72      560.57     21.45 o 
   6   0  12        0.95        0.25     12.95 o 
   7   0  12       64.59       64.04     14.90 o 
   8   0  12       89.90       75.00     21.21 o 
   9   0  12        0.64        0.70     20.41 o 
  10   0  12        2.63       -3.45     20.90 o 
 -10   1  12        6.37        7.69     20.86 o 
  -9   1  12       45.23       30.48     20.56 o 
  -8   1  12       10.95        6.10     22.31 o 
  -7   1  12      200.41      221.50     47.35 o 
  -6   1  12      283.80      344.73     73.58 o 
  -5   1  12      191.56      173.91     17.24 o 
  -4   1  12      364.79      387.12     62.79 o 
  -3   1  12        4.23        6.57     21.38 o 
  -2   1  12     1032.31     1099.03     82.72 o 
  -1   1  12      817.47      781.72     34.75 o 
   0   1  12    10179.81    11885.87   1471.64 o 
   1   1  12      807.85      751.37     54.40 o 
   2   1  12     1015.20     1111.17     43.23 o 
   3   1  12        4.32        3.67     12.80 o 
   4   1  12      366.97      391.03     27.03 o 
   5   1  12      189.84      184.91     13.56 o 
   6   1  12      295.32      275.25     17.48 o 
   7   1  12      202.80      192.24     34.46 o 
   8   1  12       10.54       11.78     15.50 o 
   9   1  12       45.35       30.51     18.10 o 
  10   1  12        6.21       13.85     24.14 o 
 -10   2  12        4.62      -14.00     25.09 o 
  -9   2  12        5.82        2.69     28.88 o 
  -8   2  12       11.97       11.98     22.64 o 
  -7   2  12      260.29      239.73     20.69 o 
  -6   2  12        8.69        4.54     16.33 o 
  -5   2  12      127.01      111.94     15.29 o 
  -4   2  12      140.61      133.20     15.89 o 
  -3   2  12      231.72      222.49     16.79 o 
  -2   2  12      131.94      132.43     16.08 o 
  -1   2  12     2905.96     2895.71    247.82 o 
   0   2  12     2624.86     2711.25    214.89 o 
   1   2  12     2901.63     2882.11    210.05 o 
   2   2  12      130.32      133.42     14.25 o 
   3   2  12      231.67      217.16     14.84 o 
   4   2  12      141.72      153.19     12.86 o 
   5   2  12      131.61      132.71     11.79 o 
   6   2  12        9.18       15.65     12.59 o 
   7   2  12      266.26      280.73     15.52 o 
   8   2  12       12.34        9.35     17.96 o 
   9   2  12        5.85        5.58     17.74 o 
  10   2  12        4.57       -3.63     21.08 o 
 -10   3  12        6.11       -2.37     25.89 o 
  -9   3  12        5.82        8.50     19.34 o 
  -8   3  12      129.60      172.90     27.71 o 
  -7   3  12        2.61        2.50     13.04 o 
  -6   3  12      415.13      400.86     16.64 o 
  -5   3  12       94.44      104.54     17.24 o 
  -4   3  12      180.90      188.22     16.66 o 
  -3   3  12      314.54      310.53     18.57 o 
  -2   3  12       81.24       80.15     12.58 o 
  -1   3  12      197.53      211.56     14.49 o 
   0   3  12        3.14        0.78     11.80 o 
   1   3  12      196.11      202.68     15.53 o 
   2   3  12       87.31       93.27     12.68 o 
   3   3  12      312.75      332.31     18.36 o 
   4   3  12      176.25      167.79     14.71 o 
   5   3  12       92.98       99.77     12.50 o 
   6   3  12      407.60      401.67     31.66 o 
   7   3  12        2.83        2.98     11.12 o 
   8   3  12      131.44      132.07     15.55 o 
   9   3  12        5.74       25.59     17.59 o 
  10   3  12        6.03       -3.57     23.47 o 
 -10   4  12        5.69        6.22     21.51 o 
  -9   4  12        1.98        9.09     17.60 o 
  -8   4  12       46.05       44.50     17.19 o 
  -7   4  12      162.94      152.51     23.53 o 
  -6   4  12       10.62        7.18     12.87 o 
  -5   4  12       35.62       39.10     12.05 o 
  -4   4  12       43.12       59.56     14.49 o 
  -3   4  12      122.93      141.63     12.76 o 
  -2   4  12       24.31       14.07     12.08 o 
  -1   4  12      314.15      324.49     15.08 o 
   0   4  12      227.72      235.05     14.37 o 
   1   4  12      322.62      320.36     17.85 o 
   2   4  12       25.17       11.48     12.55 o 
   3   4  12      123.53      135.12     13.10 o 
   4   4  12       43.13       43.55     12.13 o 
   5   4  12       32.24       26.70     11.25 o 
   6   4  12       11.07        7.89     10.25 o 
   7   4  12      158.91      193.05     20.15 o 
   8   4  12       46.23       43.15     13.73 o 
   9   4  12        1.96        4.42     13.90 o 
  10   4  12        5.64        8.08     21.46 o 
  -9   5  12        7.73       13.67     17.94 o 
  -8   5  12       11.76       10.75     15.71 o 
  -7   5  12       38.19       34.06     13.24 o 
  -6   5  12       21.91       15.48     11.12 o 
  -5   5  12      130.05      128.90     12.01 o 
  -4   5  12       14.26       14.03     13.00 o 
  -3   5  12       46.02       39.53     11.22 o 
  -2   5  12      645.03      690.44     35.32 o 
  -1   5  12       68.06       72.81     11.63 o 
   0   5  12     1161.47     1195.72     43.73 o 
   1   5  12       65.78       69.14     13.09 o 
   2   5  12      645.76      653.50     32.74 o 
   3   5  12       46.39       49.46     11.09 o 
   4   5  12       13.54       18.77     11.83 o 
   5   5  12      131.71      121.58     12.80 o 
   6   5  12       21.91        4.91     11.41 o 
   7   5  12       38.44       37.91     15.56 o 
   8   5  12       11.93        9.64     14.73 o 
   9   5  12        7.80        5.31     14.17 o 
  -9   6  12       36.50       40.80     28.75 o 
  -8   6  12       71.02       36.27     18.37 o 
  -7   6  12       22.49       26.05     14.42 o 
  -6   6  12        7.29       13.56     13.06 o 
  -5   6  12      115.82      121.78     12.11 o 
  -4   6  12       54.29       54.34     11.89 o 
  -3   6  12       89.05      100.70     12.66 o 
  -2   6  12      289.66      302.32     13.62 o 
  -1   6  12      409.43      391.24     18.38 o 
   0   6  12      348.00      365.51     17.42 o 
   1   6  12      422.58      399.05     19.92 o 
   2   6  12      289.01      298.35     14.26 o 
   3   6  12       89.27      106.87     12.36 o 
   4   6  12       55.59       46.91     11.42 o 
   5   6  12      117.13      129.00     13.98 o 
   6   6  12        7.27       15.59     13.18 o 
   7   6  12       21.21       13.47     15.95 o 
   8   6  12       70.93       49.48     36.74 o 
   9   6  12       36.48       31.14     19.43 o 
  -8   7  12       76.15       59.52     15.07 o 
  -7   7  12       22.16       17.38     13.89 o 
  -6   7  12       90.31      110.09     13.98 o 
  -5   7  12       17.30       26.45     15.33 o 
  -4   7  12        5.64        3.53     11.12 o 
  -3   7  12       11.90        9.41     12.11 o 
  -2   7  12      317.11      323.69     15.28 o 
  -1   7  12      224.65      223.34     14.68 o 
   0   7  12      213.56      231.03     13.82 o 
   1   7  12      226.40      210.37     13.78 o 
   2   7  12      322.86      347.93     14.44 o 
   3   7  12       12.40        6.37     10.97 o 
   4   7  12        5.48        8.75     12.02 o 
   5   7  12       16.80       11.54     15.24 o 
   6   7  12       90.39      104.28     18.02 o 
   7   7  12       22.28       10.58     15.22 o 
   8   7  12       75.29       24.80     18.24 o 
  -8   8  12       27.81       24.92     18.08 o 
  -7   8  12        3.11       15.00     14.82 o 
  -6   8  12       50.82       30.92     16.20 o 
  -5   8  12       10.74        8.07     14.22 o 
  -4   8  12       35.45       39.42     15.53 o 
  -3   8  12       80.41       78.14     13.72 o 
  -2   8  12        5.89        9.92     12.13 o 
  -1   8  12       71.61       62.44     12.30 o 
   0   8  12       13.01        7.41     11.90 o 
   1   8  12       69.55       54.66     13.28 o 
   2   8  12        5.46        6.02     11.53 o 
   3   8  12       80.59       74.35     15.22 o 
   4   8  12       34.72       26.12     15.51 o 
   5   8  12       10.37       11.58     13.51 o 
   6   8  12       50.86       47.00     17.56 o 
   7   8  12        2.95       -2.80     16.24 o 
   8   8  12       27.81       23.83     21.65 o 
  -7   9  12       19.95       -0.29     19.52 o 
  -6   9  12        2.24        7.55     17.68 o 
  -5   9  12        4.18        0.81     17.99 o 
  -4   9  12        3.12        0.02     14.38 o 
  -3   9  12       57.89       57.89     14.94 o 
  -2   9  12       85.99       74.85     14.76 o 
  -1   9  12       42.91       23.09     13.47 o 
   0   9  12      141.72      144.57     17.45 o 
   1   9  12       42.05       29.66     14.03 o 
   2   9  12       86.55       82.27     14.68 o 
   3   9  12       57.19       63.95     15.69 o 
   4   9  12        2.89        7.25     14.63 o 
   5   9  12        4.35        9.14     14.76 o 
   6   9  12        1.99      -13.38     15.08 o 
   7   9  12       19.92       10.34     21.35 o 
  -6  10  12        2.95        7.37     25.30 o 
  -5  10  12       15.08      -10.07     16.85 o 
  -4  10  12        7.70       -4.71     15.03 o 
  -3  10  12        2.79        3.16     16.12 o 
  -2  10  12        1.32        4.55     14.43 o 
  -1  10  12       30.71       19.06     15.83 o 
   0  10  12      157.44      119.15     16.52 o 
   1  10  12       29.32       14.08     14.61 o 
   2  10  12        1.44       -8.41     15.54 o 
   3  10  12        2.77        1.69     15.85 o 
   4  10  12        7.88        4.08     16.56 o 
   5  10  12       14.60        5.42     16.76 o 
   6  10  12        3.04       -0.64     23.32 o 
  -4  11  12        2.21       12.51     19.80 o 
  -3  11  12        9.16       11.93     15.83 o 
  -2  11  12        0.95      -15.24     15.29 o 
  -1  11  12       30.06       20.30     18.06 o 
   0  11  12        1.87       -3.49     14.86 o 
   1  11  12       30.54       11.42     17.64 o 
   2  11  12        0.87        6.23     16.08 o 
   3  11  12        9.45       14.29     16.17 o 
   4  11  12        2.33       -7.07     21.52 o 
  -1  12  12       32.13      -21.37     21.37 o 
   0  12  12        5.63       -0.37     20.81 o 
   1  12  12       31.85       13.67     23.15 o 
   1   0  13       57.24       51.79     15.92 o 
   2   0  13       23.07       27.49     12.02 o 
   3   0  13      228.89      226.02     19.64 o 
   4   0  13      287.83      255.35     28.40 o 
   5   0  13      192.34      176.87     16.81 o 
   6   0  13      237.63      287.98     35.93 o 
   7   0  13        1.25       -1.05     14.31 o 
   8   0  13      313.76      285.85     23.83 o 
   9   0  13        8.93       16.40     20.05 o 
  10   0  13        5.91       -8.99     25.03 o 
 -10   1  13        3.69        0.91     25.62 o 
  -9   1  13       21.78       31.42     22.90 o 
  -8   1  13        6.15       12.29     26.89 o 
  -7   1  13       91.26      120.07     40.09 o 
  -6   1  13       32.51       32.34     15.04 o 
  -5   1  13        8.07       15.11     19.89 o 
  -4   1  13      211.67      210.00     26.22 o 
  -3   1  13      504.59      533.05     36.64 o 
  -2   1  13     3056.38     3335.88    182.98 o 
   0   1  13        0.37       -0.68     20.86 o 
   1   1  13     2362.01     2577.53    238.80 o 
   2   1  13     3076.69     3000.10    188.69 o 
   3   1  13      493.66      545.79     33.22 o 
   4   1  13      216.66      219.82     14.45 o 
   5   1  13        8.48       12.06     12.19 o 
   6   1  13       32.86       34.08     12.36 o 
   7   1  13       91.80       87.71     14.91 o 
   8   1  13        6.08        4.24     18.87 o 
   9   1  13       22.69       15.59     20.10 o 
  10   1  13        3.51       16.88     21.02 o 
 -10   2  13        7.07       21.74     26.00 o 
  -9   2  13       43.98       34.88     24.30 o 
  -8   2  13       19.86       21.78     22.71 o 
  -7   2  13       30.16       34.20     15.28 o 
  -6   2  13      277.24      254.87     14.54 o 
  -5   2  13      135.40      138.50     13.78 o 
  -4   2  13      410.23      382.51     20.02 o 
  -3   2  13      629.35      664.45     39.78 o 
  -2   2  13       73.69       77.92     14.81 o 
  -1   2  13      985.37      981.64     57.78 o 
   0   2  13      183.86      150.58     22.51 o 
   1   2  13      997.61      962.08     51.49 o 
   2   2  13       80.24       81.78     12.39 o 
   3   2  13      616.07      650.72     43.64 o 
   4   2  13      419.23      436.35     33.38 o 
   5   2  13      138.62      163.99     18.93 o 
   6   2  13      278.05      279.61     20.75 o 
   7   2  13       30.11       32.07     14.04 o 
   8   2  13       20.95       27.08     21.95 o 
   9   2  13       43.54       21.35     20.27 o 
  10   2  13        7.10       -7.29     23.37 o 
 -10   3  13       10.95        5.65     26.56 o 
  -9   3  13       48.45       42.05     20.74 o 
  -8   3  13        1.50       -1.52     18.88 o 
  -7   3  13      292.89      273.76     22.49 o 
  -6   3  13       15.10        4.91     16.38 o 
  -5   3  13      137.52      138.83     14.02 o 
  -4   3  13      156.06      163.20     14.39 o 
  -3   3  13       11.85        4.68     11.36 o 
  -2   3  13      251.79      244.82     16.55 o 
  -1   3  13      332.71      357.15     18.49 o 
   0   3  13      986.41     1048.81     57.02 o 
   1   3  13      340.30      351.98     17.46 o 
   2   3  13      258.87      249.51     16.35 o 
   3   3  13       10.29        8.88     10.69 o 
   4   3  13      159.38      185.43     17.06 o 
   5   3  13      141.25      129.93     13.37 o 
   6   3  13       14.95        9.76     11.38 o 
   7   3  13      293.10      310.04     24.59 o 
   8   3  13        1.39       -0.35     14.38 o 
   9   3  13       48.64       29.10     18.86 o 
  10   3  13       11.16       19.93     24.67 o 
 -10   4  13       25.80       -2.12     38.57 o 
  -9   4  13       31.60       27.61     20.00 o 
  -8   4  13       34.74       31.99     19.29 o 
  -7   4  13       68.84       53.04     19.16 o 
  -6   4  13      102.04       92.59     15.35 o 
  -5   4  13       55.78       61.63     14.42 o 
  -4   4  13       46.12       47.89     13.29 o 
  -3   4  13      404.96      431.68     21.77 o 
  -2   4  13      936.34      972.34     43.67 o 
  -1   4  13      279.73      284.40     14.82 o 
   0   4  13      389.24      386.04     21.10 o 
   1   4  13      278.57      268.11     14.60 o 
   2   4  13      929.55      964.24     70.05 o 
   3   4  13      404.10      450.14     37.23 o 
   4   4  13       42.65       45.90     11.10 o 
   5   4  13       54.95       55.15     13.24 o 
   6   4  13      101.75      104.00     13.20 o 
   7   4  13       69.30       66.01     13.81 o 
   8   4  13       35.13       15.94     19.30 o 
   9   4  13       32.39       26.43     20.95 o 
  10   4  13       26.48       -4.30     26.98 o 
  -9   5  13       27.11       20.51     16.66 o 
  -8   5  13        3.71        0.46     17.61 o 
  -7   5  13        2.38       13.03     16.50 o 
  -6   5  13        6.81        0.34     10.95 o 
  -5   5  13        6.95       13.87     11.75 o 
  -4   5  13        9.49       10.14     14.22 o 
  -3   5  13      256.44      281.36     14.05 o 
  -2   5  13      259.57      255.29     14.49 o 
  -1   5  13      251.14      245.18     14.02 o 
   0   5  13       67.86       65.58     12.32 o 
   1   5  13      245.37      227.05     13.23 o 
   2   5  13      261.33      238.50     13.40 o 
   3   5  13      258.66      268.74     15.98 o 
   4   5  13        9.48        1.82     12.06 o 
   5   5  13        6.18       16.13     12.81 o 
   6   5  13        6.98       -0.56     12.83 o 
   7   5  13        2.24        7.54     16.65 o 
   8   5  13        3.89       -2.46     14.75 o 
   9   5  13       27.93       21.66     18.51 o 
  -9   6  13        4.56        3.80     22.82 o 
  -8   6  13        8.73       20.77     17.78 o 
  -7   6  13        5.33       -9.27     13.50 o 
  -6   6  13       26.63       26.21     14.45 o 
  -5   6  13        2.26        2.17     12.94 o 
  -4   6  13      184.27      197.94     18.67 o 
  -3   6  13      124.32      118.32     14.13 o 
  -2   6  13      595.32      637.79     23.60 o 
  -1   6  13      630.19      694.00     27.50 o 
   0   6  13       33.13       40.41     10.98 o 
   1   6  13      635.25      681.20     22.74 o 
   2   6  13      598.70      632.47     24.68 o 
   3   6  13      128.74      121.21     11.35 o 
   4   6  13      187.87      194.40     13.46 o 
   5   6  13        2.05        2.09     11.00 o 
   6   6  13       27.23       26.57     15.34 o 
   7   6  13        5.17        5.49     15.49 o 
   8   6  13        8.79       12.09     16.04 o 
   9   6  13        4.32       12.63     19.67 o 
  -8   7  13       14.12       11.37     16.37 o 
  -7   7  13        3.25       -6.00     15.72 o 
  -6   7  13       46.54       34.00     14.83 o 
  -5   7  13      208.61      241.12     22.05 o 
  -4   7  13       87.89       70.52     12.15 o 
  -3   7  13      103.76      108.56     11.71 o 
  -2   7  13      107.38      111.77     12.55 o 
  -1   7  13      316.30      325.05     18.13 o 
   0   7  13      767.53      786.55     23.48 o 
   1   7  13      321.91      330.21     21.94 o 
   2   7  13      105.54      108.22     13.64 o 
   3   7  13      103.33       86.41     12.60 o 
   4   7  13       88.62       95.33     11.27 o 
   5   7  13      210.25      226.06     17.04 o 
   6   7  13       46.77       39.16     20.48 o 
   7   7  13        3.09        4.34     17.37 o 
   8   7  13       14.50        0.13     19.08 o 
  -7   8  13       14.67        0.93     18.22 o 
  -6   8  13       28.25       19.62     16.00 o 
  -5   8  13        6.75        9.59     16.14 o 
  -4   8  13        2.19       -3.11     16.73 o 
  -3   8  13       33.69       42.82     13.94 o 
  -2   8  13       24.19       21.38     11.34 o 
  -1   8  13      120.67       94.49     12.50 o 
   0   8  13       33.88       35.07     12.26 o 
   1   8  13      119.32       91.71     11.81 o 
   2   8  13       25.38       24.78     11.07 o 
   3   8  13       32.69       20.71     15.26 o 
   4   8  13        1.74        4.63     13.25 o 
   5   8  13        6.50       10.17     15.55 o 
   6   8  13       28.03        5.56     16.68 o 
   7   8  13       14.76       10.84     17.92 o 
  -7   9  13       11.46       38.94     34.10 o 
  -6   9  13        6.72      -15.26     15.26 o 
  -5   9  13       34.95       17.72     15.36 o 
  -4   9  13       15.28       18.56     15.95 o 
  -3   9  13       14.06       25.01     14.42 o 
  -2   9  13       69.97       73.07     14.12 o 
  -1   9  13       22.48       16.90     14.03 o 
   0   9  13      197.90      211.28     15.32 o 
   1   9  13       22.28        9.25     14.01 o 
   2   9  13       71.54       52.87     15.74 o 
   3   9  13       13.71        5.07     15.62 o 
   4   9  13       15.83        3.67     14.91 o 
   5   9  13       34.04       -1.42     16.55 o 
   6   9  13        6.63        4.90     16.12 o 
   7   9  13       11.22       -4.79     34.63 o 
  -5  10  13        2.83        4.00     20.65 o 
  -4  10  13       42.99       13.95     18.58 o 
  -3  10  13        0.55       -8.25     14.74 o 
  -2  10  13        9.34        9.11     13.88 o 
  -1  10  13       91.92       71.36     14.26 o 
   0  10  13        0.02       -5.04     17.26 o 
   1  10  13       92.78       65.56     15.32 o 
   2  10  13       10.03        8.78     15.96 o 
   3  10  13        0.60        4.85     14.71 o 
   4  10  13       43.07       40.35     15.33 o 
   5  10  13        2.90        8.51     19.34 o 
  -4  11  13        0.30       22.81     37.03 o 
  -3  11  13       22.94       10.34     18.35 o 
  -2  11  13        8.23        7.07     16.82 o 
  -1  11  13        2.79       -0.80     14.84 o 
   0  11  13        9.47       -4.12     13.95 o 
   1  11  13        2.86        7.26     16.07 o 
   2  11  13        7.99       -7.13     17.82 o 
   3  11  13       23.48        1.42     19.32 o 
   4  11  13        0.33      -19.83     19.83 o 
   0   0  14      465.25      540.51     58.38 o 
   1   0  14      539.16      564.73     54.50 o 
   2   0  14      893.93      937.81     76.89 o 
   3   0  14        0.66        0.97     13.62 o 
   4   0  14      304.04      287.25     26.65 o 
   5   0  14       34.78       30.58     14.95 o 
   6   0  14      145.69      139.29     14.67 o 
   7   0  14       19.70        7.36     12.38 o 
   8   0  14        2.25       11.53     21.67 o 
   9   0  14        3.74       10.39     22.89 o 
  10   0  14       41.99       50.80     27.24 o 
 -10   1  14       38.04       36.77     31.74 o 
  -9   1  14        4.97       11.84     23.42 o 
  -8   1  14       10.86       11.78     22.81 o 
  -7   1  14       76.70       69.27     17.73 o 
  -6   1  14      326.08      342.98     55.44 o 
  -5   1  14       32.23       28.46     15.06 o 
  -4   1  14      148.43      139.91     24.90 o 
  -3   1  14      375.59      355.28     39.99 o 
  -2   1  14      284.02      288.16     22.23 o 
  -1   1  14     4374.19     4707.36     72.73 o 
   0   1  14     1819.99     1931.55    249.03 o 
   1   1  14     4438.74     4637.00    401.21 o 
   2   1  14      284.88      307.19     17.88 o 
   3   1  14      376.36      402.21     27.76 o 
   4   1  14      147.87      136.48     12.28 o 
   5   1  14       35.36       40.81     11.22 o 
   6   1  14      325.90      331.71     36.14 o 
   7   1  14       73.83       65.66     13.95 o 
   8   1  14       10.71       -3.48     15.87 o 
   9   1  14        4.81        9.80     15.93 o 
  10   1  14       37.86       52.87     31.78 o 
 -10   2  14       15.90       26.56     26.33 o 
  -9   2  14       20.94       18.13     28.50 o 
  -8   2  14       26.15       38.43     22.64 o 
  -7   2  14       26.25       19.23     14.67 o 
  -6   2  14      546.33      546.47     49.82 o 
  -5   2  14      160.61      146.67     13.32 o 
  -4   2  14      113.11      114.80     15.39 o 
  -3   2  14      172.01      187.81     18.33 o 
  -2   2  14      159.71      162.60     14.94 o 
  -1   2  14      521.63      583.93     28.18 o 
   0   2  14      526.72      457.35     57.61 o 
   1   2  14      523.39      566.11     54.66 o 
   2   2  14      165.71      174.77     14.19 o 
   3   2  14      172.60      180.90     17.17 o 
   4   2  14      108.63      117.77     12.24 o 
   5   2  14      160.33      187.65     13.82 o 
   6   2  14      540.10      598.57     61.03 o 
   7   2  14       26.15       23.29     14.93 o 
   8   2  14       25.64       12.63     15.64 o 
   9   2  14       20.98       25.94     18.36 o 
  10   2  14       16.13       -7.20     27.25 o 
 -10   3  14       16.32        9.93     31.47 o 
  -9   3  14        2.41       10.20     20.11 o 
  -8   3  14       12.20       14.17     26.92 o 
  -7   3  14       58.31       61.87     18.56 o 
  -6   3  14       84.26       77.62     12.39 o 
  -5   3  14      665.32      630.64     20.17 o 
  -4   3  14      158.40      160.31     16.50 o 
  -3   3  14      372.40      343.92     32.11 o 
  -2   3  14       21.52       21.43     10.69 o 
  -1   3  14        6.27       -4.88     13.32 o 
   0   3  14      395.34      460.32     25.52 o 
   1   3  14        5.36       -2.01     15.20 o 
   2   3  14       21.11       17.67     12.02 o 
   3   3  14      371.16      398.61     28.84 o 
   4   3  14      158.86      161.20     15.02 o 
   5   3  14      667.91      742.96     41.80 o 
   6   3  14       84.74       80.04     11.96 o 
   7   3  14       57.84       53.50     15.16 o 
   8   3  14       12.19       15.36     22.83 o 
   9   3  14        2.41       -8.41     20.60 o 
  10   3  14       16.39       11.58     21.36 o 
  -9   4  14        5.25      -10.73     20.42 o 
  -8   4  14        2.24        0.09     15.67 o 
  -7   4  14       28.55       27.60     18.81 o 
  -6   4  14       69.01       66.86     13.31 o 
  -5   4  14        6.94       14.07     14.56 o 
  -4   4  14      312.18      343.96     18.03 o 
  -3   4  14      186.71      185.61     14.52 o 
  -2   4  14      275.87      277.76     15.47 o 
  -1   4  14      194.85      188.05     14.89 o 
   0   4  14      812.97      807.06     24.94 o 
   1   4  14      195.52      179.50     14.31 o 
   2   4  14      274.26      282.72     18.69 o 
   3   4  14      184.31      188.68     15.75 o 
   4   4  14      307.82      313.85     34.52 o 
   5   4  14        7.24       -2.30     12.26 o 
   6   4  14       70.94       69.04     12.52 o 
   7   4  14       28.75       25.36     14.28 o 
   8   4  14        2.45       -3.15     15.44 o 
   9   4  14        5.29       12.98     18.64 o 
  -9   5  14        6.67       -8.72     25.05 o 
  -8   5  14       16.82       16.94     17.63 o 
  -7   5  14       75.80       66.26     16.06 o 
  -6   5  14       17.28       22.65     13.41 o 
  -5   5  14      119.72      113.19     13.70 o 
  -4   5  14       82.55       77.33     13.72 o 
  -3   5  14      338.23      375.10     24.07 o 
  -2   5  14      160.19      169.89     13.72 o 
  -1   5  14      324.57      331.28     17.84 o 
   0   5  14        1.01        3.08     11.39 o 
   1   5  14      339.15      343.40     20.44 o 
   2   5  14      161.35      164.48     14.46 o 
   3   5  14      340.05      368.44     20.30 o 
   4   5  14       81.46       78.17     11.70 o 
   5   5  14      118.18       89.47     13.34 o 
   6   5  14       16.97       16.83     14.60 o 
   7   5  14       74.71       81.37     14.07 o 
   8   5  14       16.97       28.15     16.60 o 
   9   5  14        6.56        9.20     19.04 o 
  -8   6  14       19.66        0.24     16.28 o 
  -7   6  14       33.23       34.26     17.21 o 
  -6   6  14       74.45       85.75     15.99 o 
  -5   6  14       12.71       26.34     13.18 o 
  -4   6  14       99.80      107.42     14.20 o 
  -3   6  14      375.05      395.91     17.11 o 
  -2   6  14       47.31       50.32     12.04 o 
  -1   6  14      102.55      106.13     12.69 o 
   0   6  14      136.60      120.19     11.40 o 
   1   6  14      103.30      104.80     15.02 o 
   2   6  14       46.22       45.07     11.26 o 
   3   6  14      376.44      380.23     15.28 o 
   4   6  14      100.56       94.22     12.05 o 
   5   6  14       12.33       10.83     12.03 o 
   6   6  14       72.23       75.48     15.31 o 
   7   6  14       33.27       43.06     17.73 o 
   8   6  14       19.75       20.84     16.42 o 
   9   6  14       10.59      -11.66     26.29 o 
  -8   7  14       18.72       31.56     25.36 o 
  -7   7  14       24.41       11.78     16.07 o 
  -6   7  14       17.69       26.73     15.67 o 
  -5   7  14       41.60       24.85     16.19 o 
  -4   7  14       46.82       50.06     11.55 o 
  -3   7  14       30.96       33.90     11.02 o 
  -2   7  14       46.17       30.66     11.22 o 
  -1   7  14      356.31      381.12     15.67 o 
   0   7  14        9.04       14.28     12.86 o 
   1   7  14      350.95      333.75     16.04 o 
   2   7  14       45.59       37.34     12.05 o 
   3   7  14       30.69       30.52     11.24 o 
   4   7  14       47.23       46.90     13.03 o 
   5   7  14       39.46       29.37     14.64 o 
   6   7  14       17.85       15.06     17.17 o 
   7   7  14       24.54        5.81     16.14 o 
   8   7  14       18.57       17.85     22.80 o 
  -7   8  14       39.48       25.82     20.37 o 
  -6   8  14        6.56        3.33     13.83 o 
  -5   8  14       18.27       17.28     15.46 o 
  -4   8  14        3.14      -12.98     14.24 o 
  -3   8  14        9.65       12.34     15.47 o 
  -2   8  14       52.74       48.30     13.39 o 
  -1   8  14        1.53        6.86     11.70 o 
   0   8  14      159.99      159.04     12.60 o 
   1   8  14        1.65        8.49     11.67 o 
   2   8  14       53.69       40.07     11.46 o 
   3   8  14       10.05       -2.24     16.72 o 
   4   8  14        2.80        3.95     14.30 o 
   5   8  14       18.41       24.91     14.77 o 
   6   8  14        5.96       -1.24     14.82 o 
   7   8  14       39.40       20.42     17.98 o 
  -6   9  14       19.12        4.99     15.91 o 
  -5   9  14        0.89        6.10     15.99 o 
  -4   9  14       14.92        8.62     17.39 o 
  -3   9  14       14.14       11.94     15.49 o 
  -2   9  14       34.98       25.21     15.52 o 
  -1   9  14       61.96       61.64     15.89 o 
   0   9  14        7.85       -2.95     14.17 o 
   1   9  14       60.80       43.70     14.53 o 
   2   9  14       35.55       32.22     16.73 o 
   3   9  14       14.05       14.03     15.61 o 
   4   9  14       15.34       -6.18     16.03 o 
   5   9  14        0.74      -10.77     16.58 o 
   6   9  14       19.01       10.55     20.31 o 
  -5  10  14        0.70        0.87     18.29 o 
  -4  10  14        6.17        7.91     16.50 o 
  -3  10  14        7.60       -0.51     16.50 o 
  -2  10  14        2.81       -0.59     15.08 o 
  -1  10  14       18.48       13.01     14.76 o 
   0  10  14       55.38       15.15     15.34 o 
   1  10  14       18.58        8.33     13.72 o 
   2  10  14        2.68        1.51     13.74 o 
   3  10  14        7.87        4.15     13.87 o 
   4  10  14        6.34        3.19     15.07 o 
   5  10  14        0.77        0.01     19.57 o 
  -3  11  14        1.76       -5.29     25.75 o 
  -2  11  14        2.64       -3.00     18.81 o 
  -1  11  14        8.52        1.59     14.34 o 
   0  11  14        7.23       12.19     17.74 o 
   1  11  14        8.39       -2.43     16.53 o 
   2  11  14        2.62        2.18     15.65 o 
   3  11  14        1.76      -15.71     19.63 o 
   1   0  15        2.59        1.47     16.41 o 
   3   0  15      164.39      144.34     16.94 o 
   4   0  15      373.73      370.46     39.76 o 
   5   0  15      296.43      265.47     18.30 o 
   6   0  15       35.74       38.60     17.59 o 
   7   0  15      209.11      224.64     68.96 o 
   8   0  15        7.10       16.35     19.95 o 
   9   0  15        0.13       -3.62     20.81 o 
  10   0  15       12.94       -1.92     26.52 o 
 -10   1  15       17.17       18.15     27.69 o 
  -9   1  15       25.04       12.70     20.30 o 
  -8   1  15        5.20        1.70     21.58 o 
  -7   1  15       20.00        8.57     17.53 o 
  -6   1  15       61.99       71.02     17.75 o 
  -5   1  15      140.47      150.93     23.79 o 
  -4   1  15        1.45        0.50     17.29 o 
  -3   1  15     1493.32     1584.64     95.86 o 
  -2   1  15     1190.98     1209.65     43.18 o 
  -1   1  15      229.36      202.94     24.26 o 
   0   1  15        0.29        6.59     19.57 o 
   1   1  15      232.62      208.24     23.71 o 
   2   1  15     1187.72     1165.62     67.05 o 
   3   1  15     1516.62     1432.48     83.85 o 
   4   1  15        1.86        2.60     14.79 o 
   5   1  15      141.63      163.88     15.78 o 
   6   1  15       61.70       67.92     16.45 o 
   7   1  15       20.38       32.64     14.36 o 
   8   1  15        5.26        6.20     17.30 o 
   9   1  15       24.06       16.90     16.46 o 
  10   1  15       17.15        9.45     27.22 o 
 -10   2  15       14.89       21.91     31.82 o 
  -9   2  15       45.53       36.25     21.19 o 
  -8   2  15       11.47        5.40     22.68 o 
  -7   2  15       78.05       94.63     17.71 o 
  -6   2  15      125.60      122.95     25.67 o 
  -5   2  15      361.45      366.83     34.89 o 
  -4   2  15      443.81      452.12     32.19 o 
  -3   2  15      430.94      451.17     36.34 o 
  -2   2  15      359.32      340.34     22.40 o 
  -1   2  15      734.88      828.44     28.81 o 
   0   2  15       95.41      112.94     21.57 o 
   1   2  15      734.95      754.03     50.63 o 
   2   2  15      355.45      350.35     16.50 o 
   3   2  15      438.25      468.63     28.51 o 
   4   2  15      442.73      502.89     35.35 o 
   5   2  15      359.05      334.96     27.88 o 
   6   2  15      125.68      119.26     14.52 o 
   7   2  15       77.06       71.50     14.07 o 
   8   2  15       11.55       24.38     19.45 o 
   9   2  15       46.14       29.00     20.24 o 
  10   2  15       14.96       15.55     21.46 o 
  -9   3  15        2.24        5.16     23.30 o 
  -8   3  15       10.85       12.21     19.58 o 
  -7   3  15       78.09       82.82     15.55 o 
  -6   3  15      107.79       97.99     12.83 o 
  -5   3  15      366.34      396.74     22.49 o 
  -4   3  15      176.56      200.31     21.99 o 
  -3   3  15      337.17      319.44     28.70 o 
  -2   3  15      128.13      119.63     15.70 o 
  -1   3  15      179.56      186.64     17.37 o 
   0   3  15      103.27      124.60     16.35 o 
   1   3  15      173.97      169.11     17.33 o 
   2   3  15      132.86      129.14     13.32 o 
   3   3  15      348.51      361.46     29.61 o 
   4   3  15      175.05      180.64     14.06 o 
   5   3  15      363.83      355.15     25.33 o 
   6   3  15      107.40      111.89     14.42 o 
   7   3  15       78.62       73.25     14.00 o 
   8   3  15       10.92        9.81     15.82 o 
   9   3  15        2.18       14.86     21.18 o 
  10   3  15       23.30       17.60     37.66 o 
  -9   4  15        0.00       -5.62     23.58 o 
  -8   4  15       44.83       41.76     17.42 o 
  -7   4  15        7.08        1.72     21.29 o 
  -6   4  15       76.67       72.66     16.84 o 
  -5   4  15      199.50      199.97     14.71 o 
  -4   4  15       20.45       18.38     10.73 o 
  -3   4  15      162.09      151.88     12.54 o 
  -2   4  15      283.13      273.88     16.07 o 
  -1   4  15      101.17      123.83     12.99 o 
   0   4  15      173.79      169.18     14.92 o 
   1   4  15      103.93      113.53     12.18 o 
   2   4  15      290.65      277.56     18.79 o 
   3   4  15      161.52      158.48     15.81 o 
   4   4  15       20.01       17.09     10.98 o 
   5   4  15      203.77      217.35     17.46 o 
   6   4  15       76.73       66.47     13.74 o 
   7   4  15        7.32       -0.31     15.39 o 
   8   4  15       44.23       42.18     14.86 o 
   9   4  15        0.00       12.20     18.71 o 
  -9   5  15       26.58        8.95     25.96 o 
  -8   5  15        1.92      -18.41     19.65 o 
  -7   5  15        2.20        7.51     18.99 o 
  -6   5  15        8.84       19.82     15.18 o 
  -5   5  15       21.73       25.40     12.01 o 
  -4   5  15      241.83      245.88     13.56 o 
  -3   5  15       60.76       51.35     13.16 o 
  -2   5  15      116.47      124.92     15.61 o 
  -1   5  15      100.04      112.30     12.81 o 
   0   5  15        1.39        0.34     10.77 o 
   1   5  15       99.58       98.99     13.71 o 
   2   5  15      119.85      129.59     13.90 o 
   3   5  15       61.09       51.60     11.52 o 
   4   5  15      245.78      235.96     22.33 o 
   5   5  15       22.51       22.68     11.92 o 
   6   5  15        9.03       -4.53     14.39 o 
   7   5  15        2.22       10.04     14.88 o 
   8   5  15        1.71        1.18     16.22 o 
   9   5  15       25.88       23.24     19.46 o 
  -8   6  15        4.96        5.37     19.87 o 
  -7   6  15        9.14        8.39     15.82 o 
  -6   6  15       28.79       22.45     15.44 o 
  -5   6  15      117.30      134.41     16.44 o 
  -4   6  15      232.50      270.97     24.16 o 
  -3   6  15       99.45       93.63     12.04 o 
  -2   6  15       38.68       41.12     13.09 o 
  -1   6  15       62.29       59.37     13.27 o 
   0   6  15        9.38        8.74     12.78 o 
   1   6  15       63.97       53.71     13.17 o 
   2   6  15       36.32       31.49     13.04 o 
   3   6  15      104.05      104.09     13.04 o 
   4   6  15      230.53      239.08     15.28 o 
   5   6  15      117.74      135.75     19.26 o 
   6   6  15       28.94       31.98     13.84 o 
   7   6  15        8.86        9.20     13.90 o 
   8   6  15        4.67        4.48     15.34 o 
  -8   7  15        0.16       -9.85     23.07 o 
  -7   7  15        3.23       10.70     14.84 o 
  -6   7  15       30.49       30.14     16.18 o 
  -5   7  15       23.44       22.80     17.30 o 
  -4   7  15       15.67       21.68     15.28 o 
  -3   7  15        0.17        6.33     10.81 o 
  -2   7  15       18.02       16.07     10.90 o 
  -1   7  15      183.67      173.94     12.69 o 
   0   7  15       15.19        8.19     14.40 o 
   1   7  15      184.59      175.46     12.64 o 
   2   7  15       19.62       12.83     10.28 o 
   3   7  15        0.17        3.44     11.64 o 
   4   7  15       16.19       12.87     14.32 o 
   5   7  15       23.19       18.42     17.06 o 
   6   7  15       29.95       22.52     16.15 o 
   7   7  15        3.37        1.58     15.20 o 
   8   7  15        0.17        1.57     18.12 o 
  -7   8  15        6.05        2.62     20.74 o 
  -6   8  15       12.27       26.15     17.41 o 
  -5   8  15        2.93        4.11     15.88 o 
  -4   8  15       21.42       10.96     15.43 o 
  -3   8  15       67.46       52.43     16.22 o 
  -2   8  15       32.99       33.78     16.62 o 
  -1   8  15      107.06       86.58     11.47 o 
   0   8  15        2.31        0.38     13.02 o 
   1   8  15      104.72       92.84     14.27 o 
   2   8  15       33.93       28.79     15.26 o 
   3   8  15       67.92       51.13     15.91 o 
   4   8  15       22.38        8.40     16.92 o 
   5   8  15        2.75       16.36     13.72 o 
   6   8  15       12.29        3.06     16.52 o 
   7   8  15        6.20       -6.55     19.54 o 
  -6   9  15        9.59        9.40     22.88 o 
  -5   9  15        0.78        0.86     15.25 o 
  -4   9  15       14.26       21.93     14.94 o 
  -3   9  15       27.56       10.05     16.01 o 
  -2   9  15        5.73        8.52     14.60 o 
  -1   9  15       41.63       31.35     15.52 o 
   0   9  15       59.09       52.47     15.81 o 
   1   9  15       40.77       34.12     15.72 o 
   2   9  15        5.86        5.54     15.64 o 
   3   9  15       26.42       30.13     15.88 o 
   4   9  15       14.14       -1.23     15.01 o 
   5   9  15        0.72       -6.02     16.38 o 
   6   9  15        9.77        8.17     18.20 o 
  -5  10  15        5.94       12.84     21.06 o 
  -4  10  15        3.79       -4.63     17.08 o 
  -3  10  15        0.84       -3.37     16.15 o 
  -2  10  15       18.14       17.67     15.13 o 
  -1  10  15       15.33        1.12     16.13 o 
   0  10  15       49.89       31.05     16.12 o 
   1  10  15       15.55       11.31     17.43 o 
   2  10  15       17.42        8.19     17.45 o 
   3  10  15        0.71       -6.46     14.06 o 
   4  10  15        3.56       -8.81     14.46 o 
   5  10  15        5.90       -2.04     23.35 o 
  -3  11  15       17.20      -11.16     20.16 o 
  -2  11  15       25.88       21.10     18.38 o 
  -1  11  15        3.48        3.46     16.52 o 
   0  11  15       44.74       17.86     16.71 o 
   1  11  15        3.64       -3.77     20.43 o 
   2  11  15       25.14       -4.43     20.87 o 
   3  11  15       16.90       10.22     18.32 o 
   1   0  16      701.96      686.49     59.11 o 
   2   0  16      951.64      920.75     77.12 o 
   3   0  16       48.81       30.42     13.83 o 
   4   0  16     1504.37     1374.36     64.50 o 
   5   0  16      290.34      274.02     16.74 o 
   6   0  16       61.24       62.89     15.73 o 
   7   0  16        2.38        9.48     26.89 o 
   8   0  16       28.19       21.11     29.58 o 
   9   0  16        5.26        8.66     22.98 o 
  10   0  16        1.04       11.89     28.30 o 
 -10   1  16        9.47       -0.32     39.24 o 
  -9   1  16        3.50       -5.40     21.00 o 
  -8   1  16       29.23       25.00     19.81 o 
  -7   1  16      124.81      123.23     23.13 o 
  -6   1  16      282.43      326.94     83.59 o 
  -5   1  16       90.98      100.68     15.88 o 
  -4   1  16      375.18      363.79     25.28 o 
  -3   1  16      143.02      149.18     18.88 o 
  -2   1  16      592.80      609.63     25.58 o 
  -1   1  16       44.03       47.88     20.57 o 
   0   1  16      282.07      259.68     31.20 o 
   1   1  16       42.84       42.44     18.27 o 
   2   1  16      577.39      548.67     37.44 o 
   3   1  16      143.31      150.55     14.89 o 
   4   1  16      375.17      383.81     33.46 o 
   5   1  16       90.37       97.16     16.00 o 
   6   1  16      286.98      278.84     16.73 o 
   7   1  16      124.14      116.51     18.61 o 
   8   1  16       27.96       27.78     15.83 o 
   9   1  16        3.45        6.87     24.93 o 
  10   1  16        9.45       11.36     28.30 o 
  -9   2  16        2.04       -5.44     28.27 o 
  -8   2  16       23.26       17.47     19.08 o 
  -7   2  16      178.48      161.63     20.92 o 
  -6   2  16      171.55      175.20     34.84 o 
  -5   2  16      297.38      249.59     18.52 o 
  -4   2  16       30.83       24.48     17.83 o 
  -3   2  16       69.50       84.83     20.86 o 
  -2   2  16      152.94      166.35     18.84 o 
  -1   2  16      184.53      175.15     22.61 o 
   0   2  16      496.83      546.59     76.61 o 
   1   2  16      178.04      171.59     22.93 o 
   2   2  16      153.11      160.39     16.64 o 
   3   2  16       70.06       84.32     16.17 o 
   4   2  16       31.62       27.20     13.97 o 
   5   2  16      294.51      307.23     18.81 o 
   6   2  16      172.56      187.72     14.54 o 
   7   2  16      176.77      165.45     19.68 o 
   8   2  16       23.33       16.63     19.23 o 
   9   2  16        2.13       -0.56     18.03 o 
  -9   3  16       15.43       17.58     24.12 o 
  -8   3  16        2.14       -2.83     19.16 o 
  -7   3  16        3.62      -10.96     21.10 o 
  -6   3  16      334.53      342.07     31.88 o 
  -5   3  16      280.62      243.40     15.78 o 
  -4   3  16      132.94      130.95     14.52 o 
  -3   3  16       33.81       29.86     12.88 o 
  -2   3  16      300.59      322.99     17.76 o 
  -1   3  16       69.12       57.21     15.39 o 
   0   3  16      128.59      130.25     21.29 o 
   1   3  16       68.94       64.00     13.86 o 
   2   3  16      308.01      336.90     24.95 o 
   3   3  16       34.07       35.58     12.15 o 
   4   3  16      129.61      146.49     14.54 o 
   5   3  16      281.05      264.37     15.28 o 
   6   3  16      324.90      327.70     23.64 o 
   7   3  16        3.61       17.26     17.52 o 
   8   3  16        2.07        8.29     22.92 o 
   9   3  16       15.53        8.09     20.33 o 
  -9   4  16        0.73       -3.21     35.51 o 
  -8   4  16        0.98       -2.20     22.02 o 
  -7   4  16       19.32       16.31     15.27 o 
  -6   4  16      164.18      185.70     19.72 o 
  -5   4  16       44.85       30.90     13.41 o 
  -4   4  16      367.58      397.53     32.36 o 
  -3   4  16      181.26      177.34     12.53 o 
  -2   4  16      310.22      323.96     23.15 o 
  -1   4  16      106.71      103.54     15.90 o 
   0   4  16       42.27       36.59     15.19 o 
   1   4  16      102.22       98.69     14.22 o 
   2   4  16      309.21      305.17     17.45 o 
   3   4  16      182.12      175.70     13.40 o 
   4   4  16      367.73      371.19     16.73 o 
   5   4  16       41.99       28.92     12.04 o 
   6   4  16      164.13      151.05     19.49 o 
   7   4  16       20.19       20.69     15.44 o 
   8   4  16        0.96       -3.69     18.15 o 
   9   4  16        0.71        6.44     23.59 o 
  -9   5  16       18.16       -7.51     29.97 o 
  -8   5  16        7.99      -10.36     20.02 o 
  -7   5  16       38.96       22.55     15.93 o 
  -6   5  16       60.09       62.93     19.20 o 
  -5   5  16       45.75       55.77     12.35 o 
  -4   5  16       20.75       18.55     12.90 o 
  -3   5  16      547.55      570.39     44.40 o 
  -2   5  16      293.85      312.36     17.75 o 
  -1   5  16      168.30      167.33     16.21 o 
   0   5  16     1212.28     1287.91     80.97 o 
   1   5  16      166.11      143.87     14.24 o 
   2   5  16      287.26      300.86     17.01 o 
   3   5  16      547.71      571.07     27.17 o 
   4   5  16       21.16       28.66     10.63 o 
   5   5  16       46.64       47.77     11.60 o 
   6   5  16       61.73       73.06     17.15 o 
   7   5  16       39.13       47.48     14.55 o 
   8   5  16        7.88       11.20     16.58 o 
   9   5  16       18.03        8.77     23.04 o 
  -8   6  16        3.77       23.04     20.11 o 
  -7   6  16       11.84       11.54     17.45 o 
  -6   6  16        3.57       11.77     16.99 o 
  -5   6  16       39.86       29.05     14.76 o 
  -4   6  16      205.43      211.59     17.92 o 
  -3   6  16      349.98      362.45     16.12 o 
  -2   6  16      267.54      268.48     13.60 o 
  -1   6  16      318.91      326.16     14.18 o 
   0   6  16        2.30        2.35     11.26 o 
   1   6  16      315.38      323.96     19.12 o 
   2   6  16      269.70      264.60     15.54 o 
   3   6  16      348.88      351.48     20.03 o 
   4   6  16      207.85      203.78     14.13 o 
   5   6  16       38.65       38.59     13.54 o 
   6   6  16        3.39        2.94     17.16 o 
   7   6  16       12.66        4.54     15.02 o 
   8   6  16        3.80       20.26     18.73 o 
  -8   7  16        5.82        8.92     25.53 o 
  -7   7  16        2.67       17.45     16.07 o 
  -6   7  16       13.64       -6.58     14.61 o 
  -5   7  16       18.99        0.69     15.75 o 
  -4   7  16       12.67        8.26     15.22 o 
  -3   7  16       22.16       16.34     11.94 o 
  -2   7  16       16.98       12.78     11.37 o 
  -1   7  16      260.66      267.88     13.81 o 
   0   7  16       72.17       59.74     12.59 o 
   1   7  16      261.43      247.56     13.61 o 
   2   7  16       18.31       11.32     12.97 o 
   3   7  16       21.54       15.97     12.35 o 
   4   7  16       13.30        5.70     15.56 o 
   5   7  16       19.21       21.52     14.78 o 
   6   7  16       14.82       -3.79     15.90 o 
   7   7  16        2.63       10.52     17.89 o 
   8   7  16        5.91        0.28     27.05 o 
  -7   8  16       40.88       13.67     19.86 o 
  -6   8  16       27.13       18.89     16.43 o 
  -5   8  16       26.53        3.05     19.76 o 
  -4   8  16       34.46       29.92     15.73 o 
  -3   8  16        6.32       16.25     17.23 o 
  -2   8  16        5.59        7.66     13.88 o 
  -1   8  16       28.64       16.07     16.73 o 
   0   8  16       13.61       21.13     16.40 o 
   1   8  16       31.05       10.08     15.19 o 
   2   8  16        5.45       -5.84     16.33 o 
   3   8  16        6.11        6.25     15.28 o 
   4   8  16       34.37       26.21     14.97 o 
   5   8  16       27.53       22.68     17.69 o 
   6   8  16       27.25       27.03     16.83 o 
   7   8  16       40.87       -4.79     19.86 o 
  -6   9  16       20.28       18.21     18.28 o 
  -5   9  16        1.93        6.22     14.98 o 
  -4   9  16        3.62        7.89     17.79 o 
  -3   9  16       10.19       13.21     14.76 o 
  -2   9  16       29.63       11.01     16.08 o 
  -1   9  16       34.55       11.70     17.15 o 
   0   9  16        9.90       10.34     14.47 o 
   1   9  16       35.01       34.87     17.26 o 
   2   9  16       28.97       31.30     15.89 o 
   3   9  16       10.22       -0.22     17.75 o 
   4   9  16        3.44       20.92     17.43 o 
   5   9  16        1.83       -4.98     17.92 o 
   6   9  16       20.03       -6.01     23.66 o 
  -4  10  16        3.05        5.72     19.55 o 
  -3  10  16        5.61        9.51     16.67 o 
  -2  10  16        4.25        9.33     17.72 o 
  -1  10  16       24.85       -7.68     16.21 o 
   0  10  16        0.05       -7.87     17.75 o 
   1  10  16       25.18       -0.43     15.20 o 
   2  10  16        4.07        0.36     16.46 o 
   3  10  16        5.47       -1.20     15.10 o 
   4  10  16        2.92        2.61     19.48 o 
  -2  11  16       13.46       28.21     23.11 o 
  -1  11  16       15.29       15.22     21.39 o 
   0  11  16       10.95        2.16     21.00 o 
   1  11  16       15.29       -7.26     21.31 o 
   2  11  16       13.49       -4.70     19.50 o 
   1   0  17       13.26       10.72     27.55 o 
   2   0  17      908.38      883.48     66.40 o 
   3   0  17      137.62      149.70     16.93 o 
   4   0  17      167.51      151.90     18.39 o 
   5   0  17      171.67      172.27     16.36 o 
   6   0  17      385.36      349.53     17.37 o 
   7   0  17       37.57       40.31     19.21 o 
   8   0  17        0.29        1.21     19.19 o 
   9   0  17        4.92      -17.10     29.51 o 
  -9   1  17        9.76        2.84     28.54 o 
  -8   1  17       36.55       51.56     27.99 o 
  -7   1  17       19.26       18.64     21.34 o 
  -6   1  17       40.75       34.07     15.31 o 
  -5   1  17      629.90      572.48     42.37 o 
  -4   1  17     1198.04     1136.63    108.98 o 
  -3   1  17      912.60      811.89     76.32 o 
  -2   1  17      232.13      223.60     20.78 o 
  -1   1  17      282.65      315.94     26.40 o 
   0   1  17      218.08      249.43     41.23 o 
   1   1  17      286.65      316.68     38.27 o 
   2   1  17      221.87      221.28     17.01 o 
   3   1  17      924.73      936.46     45.23 o 
   4   1  17     1176.44     1146.32    103.45 o 
   5   1  17      636.54      581.59     21.88 o 
   6   1  17       40.31       39.60     15.98 o 
   7   1  17       19.45       30.45     16.58 o 
   8   1  17       36.36       33.98     19.50 o 
   9   1  17        9.41        8.46     28.56 o 
  -9   2  17        9.77       21.09     23.73 o 
  -8   2  17       11.17       12.10     19.90 o 
  -7   2  17        4.82        0.42     19.00 o 
  -6   2  17        2.73       16.66     16.51 o 
  -5   2  17      123.37      111.96     16.08 o 
  -4   2  17      702.79      771.66     56.31 o 
  -3   2  17      775.68      800.60     68.89 o 
  -2   2  17      192.86      208.93     19.51 o 
  -1   2  17       73.71       86.94     20.66 o 
   0   2  17       41.91       34.38     20.48 o 
   1   2  17       70.48       85.41     21.17 o 
   2   2  17      195.78      212.79     18.41 o 
   3   2  17      781.52      780.30     63.23 o 
   4   2  17      704.42      706.06     42.20 o 
   5   2  17      120.80      130.48     14.34 o 
   6   2  17        2.87        7.65     10.64 o 
   7   2  17        4.99        3.49     15.59 o 
   8   2  17       11.12       16.89     17.84 o 
   9   2  17        9.23        6.06     19.25 o 
  -9   3  17        2.26       -7.57     23.09 o 
  -8   3  17       24.64       21.82     19.97 o 
  -7   3  17        6.04       20.82     21.59 o 
  -6   3  17       10.07       12.42     16.51 o 
  -5   3  17       93.03       82.40     14.01 o 
  -4   3  17      405.30      391.74     24.09 o 
  -3   3  17      229.11      233.80     16.74 o 
  -2   3  17      415.19      441.93     29.88 o 
  -1   3  17      116.54      111.12     21.25 o 
   0   3  17       83.15       80.72     17.80 o 
   1   3  17      114.64      127.26     19.56 o 
   2   3  17      402.99      423.80     28.13 o 
   3   3  17      227.39      215.28     15.81 o 
   4   3  17      402.66      370.04     33.44 o 
   5   3  17       91.08       83.33     13.03 o 
   6   3  17        9.97       11.82     12.14 o 
   7   3  17        6.10       10.08     14.70 o 
   8   3  17       23.72       21.57     18.03 o 
   9   3  17        2.41        2.69     23.25 o 
  -9   4  17       10.08        1.90     26.09 o 
  -8   4  17        1.18       -4.63     22.30 o 
  -7   4  17       11.20        8.51     16.67 o 
  -6   4  17       27.64       27.82     18.97 o 
  -5   4  17       18.87       19.18     14.38 o 
  -4   4  17      146.50      126.92     14.24 o 
  -3   4  17      190.54      186.88     18.05 o 
  -2   4  17      294.11      277.73     19.59 o 
  -1   4  17      175.98      180.19     15.53 o 
   0   4  17       67.38       68.33     13.51 o 
   1   4  17      175.59      174.31     15.19 o 
   2   4  17      298.49      289.45     17.71 o 
   3   4  17      183.84      193.74     13.94 o 
   4   4  17      150.01      133.19     12.76 o 
   5   4  17       18.25       25.86     13.45 o 
   6   4  17       27.28       26.51     15.83 o 
   7   4  17       11.39       13.60     15.77 o 
   8   4  17        1.23       -5.40     13.80 o 
   9   4  17        9.92       -1.41     24.34 o 
  -8   5  17        8.63        9.12     19.89 o 
  -7   5  17       17.18        2.90     17.31 o 
  -6   5  17       17.82        6.88     16.82 o 
  -5   5  17       76.19       96.00     20.56 o 
  -4   5  17      115.34      128.94     12.78 o 
  -3   5  17      667.17      726.21     33.50 o 
  -2   5  17      331.26      355.02     16.27 o 
  -1   5  17       68.67       74.08     13.55 o 
   0   5  17      652.20      648.44     33.60 o 
   1   5  17       68.98       63.56     15.00 o 
   2   5  17      332.44      348.67     18.44 o 
   3   5  17      676.58      748.38     49.40 o 
   4   5  17      110.03      101.84     14.11 o 
   5   5  17       76.34       81.42     13.59 o 
   6   5  17       17.90       17.64     15.69 o 
   7   5  17       16.81       10.28     14.79 o 
   8   5  17        9.00       13.16     16.53 o 
  -8   6  17        5.28        5.61     22.44 o 
  -7   6  17       33.36       13.28     16.28 o 
  -6   6  17       15.24        7.79     19.62 o 
  -5   6  17        5.90        7.49     15.52 o 
  -4   6  17       92.23       96.52     14.93 o 
  -3   6  17       61.74       57.07     15.07 o 
  -2   6  17      120.35      141.15     14.66 o 
  -1   6  17       92.39       96.76     12.69 o 
   0   6  17        5.54        7.68     11.70 o 
   1   6  17       90.21       75.71     12.57 o 
   2   6  17      117.79      124.70     12.26 o 
   3   6  17       58.27       46.94     11.76 o 
   4   6  17       89.82       72.93     14.42 o 
   5   6  17        6.03        7.78     16.78 o 
   6   6  17       15.70       14.59     15.96 o 
   7   6  17       33.29       26.07     15.38 o 
   8   6  17        5.12       11.89     18.32 o 
  -7   7  17        8.71      -13.06     18.20 o 
  -6   7  17        7.11       13.24     14.57 o 
  -5   7  17       13.61        9.50     15.77 o 
  -4   7  17        4.31        6.85     14.99 o 
  -3   7  17      103.46       93.01     16.35 o 
  -2   7  17      132.58      131.41     12.49 o 
  -1   7  17       44.08       36.38     12.26 o 
   0   7  17       22.34       13.49     13.19 o 
   1   7  17       42.72       38.60     10.64 o 
   2   7  17      132.16      147.29     14.33 o 
   3   7  17      100.95       99.20     16.05 o 
   4   7  17        4.91       10.09     13.42 o 
   5   7  17       14.00       20.47     15.83 o 
   6   7  17        7.12        7.47     14.01 o 
   7   7  17        9.01        2.92     15.74 o 
  -7   8  17        3.52      -13.86     34.93 o 
  -6   8  17        3.83       18.52     17.91 o 
  -5   8  17        8.22       11.24     17.45 o 
  -4   8  17        0.27      -11.42     15.70 o 
  -3   8  17       21.03        3.96     15.95 o 
  -2   8  17        0.23        5.40     13.94 o 
  -1   8  17       38.14       32.03     16.89 o 
   0   8  17        0.14       -6.83     15.18 o 
   1   8  17       37.84       22.36     15.54 o 
   2   8  17        0.24       -2.04     15.26 o 
   3   8  17       21.41       13.86     14.45 o 
   4   8  17        0.19       -3.60     15.60 o 
   5   8  17        8.32       16.66     15.10 o 
   6   8  17        3.65        8.15     14.43 o 
  -5   9  17        0.55       -0.08     18.93 o 
  -4   9  17       21.82        1.11     16.48 o 
  -3   9  17        6.10       -5.19     15.08 o 
  -2   9  17        6.79        8.36     16.23 o 
  -1   9  17        7.01       15.75     15.68 o 
   0   9  17        7.98        9.81     14.35 o 
   1   9  17        6.86        3.99     15.58 o 
   2   9  17        6.92       -8.16     14.66 o 
   3   9  17        5.67        3.54     15.96 o 
   4   9  17       21.80       14.43     15.32 o 
   5   9  17        0.54       -0.15     17.55 o 
  -4  10  17        0.94       10.31     19.53 o 
  -3  10  17        2.90       -2.64     18.87 o 
  -2  10  17        1.91        8.26     15.19 o 
  -1  10  17       15.97       -0.44     18.10 o 
   0  10  17        1.58       -6.06     15.18 o 
   1  10  17       16.11       -6.16     16.50 o 
   2  10  17        2.01        8.81     16.05 o 
   3  10  17        2.78       10.03     16.19 o 
   4  10  17        0.97       -7.01     19.51 o 
  -1  11  17        2.26       13.41     19.46 o 
   0  11  17        2.90       -2.16     19.51 o 
   1  11  17        2.40       18.64     19.09 o 
   2  11  17        0.24        4.00     38.00 o 
   1   0  18        1.49        0.78     34.66 o 
   2   0  18      122.78      132.29     20.42 o 
   3   0  18     2919.82     2699.53    145.00 o 
   4   0  18     1686.71     1636.49     66.46 o 
   5   0  18       13.37        8.51     16.62 o 
   6   0  18      191.27      176.51     24.33 o 
   7   0  18        2.62       -6.04     22.78 o 
   8   0  18        5.96       -1.61     23.42 o 
   9   0  18        1.44       -2.45     20.63 o 
  -9   1  18        3.10       -2.97     20.29 o 
  -8   1  18        5.74        7.79     23.75 o 
  -7   1  18       26.01       35.92     26.86 o 
  -6   1  18       58.68       60.46     17.21 o 
  -5   1  18      363.46      321.77     47.87 o 
  -4   1  18       18.17       22.85     15.10 o 
  -3   1  18      209.28      227.27     20.66 o 
  -2   1  18      198.48      205.35     20.64 o 
  -1   1  18      503.63      518.57     55.75 o 
   0   1  18      200.78      185.96     24.89 o 
   1   1  18      520.87      541.56     84.42 o 
   2   1  18      197.55      202.28     18.90 o 
   3   1  18      210.21      214.35     16.73 o 
   4   1  18       18.28       21.08     13.54 o 
   5   1  18      356.94      328.70     19.25 o 
   6   1  18       59.97       62.34     14.96 o 
   7   1  18       26.39       16.92     21.39 o 
   8   1  18        5.80        3.34     17.16 o 
   9   1  18        3.20       -0.04     26.01 o 
  -9   2  18        2.97       -2.80     22.41 o 
  -8   2  18        7.37        5.73     19.87 o 
  -7   2  18       63.30       50.38     19.55 o 
  -6   2  18       57.37       60.14     17.20 o 
  -5   2  18      376.18      356.35     27.05 o 
  -4   2  18      512.49      568.29     35.32 o 
  -3   2  18      376.17      412.98     22.36 o 
  -2   2  18      147.60      161.00     18.77 o 
  -1   2  18      141.31      149.13     21.85 o 
   0   2  18      534.53      560.72     97.42 o 
   1   2  18      146.19      147.02     20.08 o 
   2   2  18      145.93      149.02     19.49 o 
   3   2  18      375.47      382.39     30.90 o 
   4   2  18      518.92      503.78     37.32 o 
   5   2  18      379.57      414.68     18.74 o 
   6   2  18       60.40       60.22     11.65 o 
   7   2  18       63.12       46.82     17.86 o 
   8   2  18        7.62       -3.80     17.64 o 
   9   2  18        2.96      -13.50     21.45 o 
  -9   3  18        7.28        7.90     29.58 o 
  -8   3  18        0.38       -8.31     23.02 o 
  -7   3  18      111.23      162.51     40.38 o 
  -6   3  18       24.40       17.03     18.70 o 
  -5   3  18      514.08      549.65     53.02 o 
  -4   3  18      284.87      313.43     18.53 o 
  -3   3  18       29.14       35.35     16.65 o 
  -2   3  18       13.41       18.44     16.23 o 
  -1   3  18      442.53      484.06     41.75 o 
   0   3  18        7.46        7.10     19.52 o 
   1   3  18      431.81      442.54     65.36 o 
   2   3  18       12.89       15.37     15.40 o 
   3   3  18       28.46       34.52     13.94 o 
   4   3  18      287.62      260.63     23.34 o 
   5   3  18      524.25      508.77     39.66 o 
   6   3  18       23.30       24.03     17.28 o 
   7   3  18      113.13      136.11     18.36 o 
   8   3  18        0.36      -16.59     19.77 o 
   9   3  18        7.12       -8.86     21.67 o 
  -9   4  18        2.08      -19.98     36.53 o 
  -8   4  18       24.11       19.25     23.06 o 
  -7   4  18        1.72        3.51     18.73 o 
  -6   4  18       50.00       48.89     19.26 o 
  -5   4  18      183.10      176.87     26.21 o 
  -4   4  18      202.28      201.87     16.65 o 
  -3   4  18      216.36      191.32     16.06 o 
  -2   4  18       32.71       33.79     14.39 o 
  -1   4  18      606.70      614.60     51.43 o 
   0   4  18      352.01      346.35     34.38 o 
   1   4  18      609.81      618.47     43.93 o 
   2   4  18       31.79       38.28     15.32 o 
   3   4  18      217.71      206.93     14.30 o 
   4   4  18      202.15      205.38     15.16 o 
   5   4  18      185.61      171.42     14.50 o 
   6   4  18       49.85       45.80     15.92 o 
   7   4  18        1.58        1.19     17.20 o 
   8   4  18       23.92       19.15     18.35 o 
   9   4  18        2.12      -26.29     29.62 o 
  -8   5  18        1.80       -8.16     19.67 o 
  -7   5  18        8.46       -6.96     19.23 o 
  -6   5  18       32.98       13.70     19.35 o 
  -5   5  18        3.62       11.49     16.56 o 
  -4   5  18       73.58       66.28     15.04 o 
  -3   5  18      103.27      114.10     14.05 o 
  -2   5  18      328.18      314.90     27.70 o 
  -1   5  18      272.75      295.90     25.44 o 
   0   5  18      268.04      269.57     18.55 o 
   1   5  18      279.57      271.25     17.64 o 
   2   5  18      326.89      321.20     25.13 o 
   3   5  18      102.33       97.80     13.27 o 
   4   5  18       72.19       67.35     12.76 o 
   5   5  18        3.94        1.89     17.04 o 
   6   5  18       33.01       30.21     15.99 o 
   7   5  18        7.70        3.20     14.58 o 
   8   5  18        1.84        4.46     16.51 o 
  -8   6  18        0.77       10.91     25.64 o 
  -7   6  18       12.09        4.74     17.64 o 
  -6   6  18       21.33       17.52     19.60 o 
  -5   6  18      191.61      235.84     18.44 o 
  -4   6  18       31.59       16.56     15.56 o 
  -3   6  18      211.18      204.67     16.49 o 
  -2   6  18       76.98       79.69     15.27 o 
  -1   6  18       70.60       64.98     12.53 o 
   0   6  18       30.24       23.48     14.88 o 
   1   6  18       69.39       72.64     13.97 o 
   2   6  18       75.05       64.85     12.63 o 
   3   6  18      209.96      195.49     14.27 o 
   4   6  18       32.21       24.08     15.42 o 
   5   6  18      191.40      206.95     18.65 o 
   6   6  18       20.53       18.05     17.72 o 
   7   6  18       12.39        6.48     16.31 o 
   8   6  18        0.65       14.49     22.84 o 
  -7   7  18       16.54       15.10     20.80 o 
  -6   7  18        0.29        1.42     13.80 o 
  -5   7  18       35.35       24.99     16.31 o 
  -4   7  18       49.09       37.88     16.05 o 
  -3   7  18        0.72        7.24     16.69 o 
  -2   7  18       25.11       22.78     16.80 o 
  -1   7  18       58.65       51.87     13.47 o 
   0   7  18        5.35       -6.25     12.33 o 
   1   7  18       58.91       56.43     12.79 o 
   2   7  18       24.41       20.39     15.34 o 
   3   7  18        0.81      -12.16     16.94 o 
   4   7  18       49.14       31.09     15.88 o 
   5   7  18       35.79       28.96     16.55 o 
   6   7  18        0.26        8.39     16.43 o 
   7   7  18       16.64       11.74     21.01 o 
  -6   8  18       11.67       35.95     22.45 o 
  -5   8  18        7.55        1.23     17.66 o 
  -4   8  18        1.28        0.48     15.66 o 
  -3   8  18        6.28       10.52     15.89 o 
  -2   8  18       30.92       17.26     15.83 o 
  -1   8  18       20.28       14.63     17.07 o 
   0   8  18       17.63       12.81     15.34 o 
   1   8  18       20.63       17.97     14.27 o 
   2   8  18       30.79       16.96     15.79 o 
   3   8  18        6.14       13.45     15.61 o 
   4   8  18        1.16        3.74     14.75 o 
   5   8  18        7.25        9.70     16.13 o 
   6   8  18       11.75       14.52     19.17 o 
  -5   9  18        2.04       -5.41     23.28 o 
  -4   9  18       15.67        2.86     16.54 o 
  -3   9  18       17.69       12.54     15.43 o 
  -2   9  18        8.15        0.41     15.89 o 
  -1   9  18       29.32       22.76     15.24 o 
   0   9  18        2.08       -2.15     13.87 o 
   1   9  18       29.34       29.84     17.39 o 
   2   9  18        8.15       -5.90     17.54 o 
   3   9  18       17.66       10.06     15.11 o 
   4   9  18       15.68       21.32     16.31 o 
   5   9  18        1.81      -12.29     25.89 o 
  -3  10  18        0.53       11.87     19.19 o 
  -2  10  18       14.21        9.79     14.51 o 
  -1  10  18        5.16      -17.87     20.38 o 
   0  10  18       39.66       21.69     15.68 o 
   1  10  18        4.98       -0.05     15.12 o 
   2  10  18       13.90       16.30     16.37 o 
   3  10  18        0.48      -10.30     23.35 o 
   4  10  18        4.74        5.44     41.15 o 
   1   0  19      129.68      108.80     46.77 o 
   2   0  19      259.99      248.08     29.02 o 
   3   0  19      928.93      952.87     78.43 o 
   4   0  19      210.70      193.30     18.36 o 
   5   0  19      155.97      130.32     17.95 o 
   6   0  19       42.89       41.76     21.03 o 
   7   0  19        0.44        9.61     23.25 o 
   8   0  19       28.10       31.51     24.26 o 
   9   0  19        9.07       11.36     31.50 o 
  -9   1  19       15.20       17.60     38.10 o 
  -8   1  19        0.44       -1.05     23.17 o 
  -7   1  19        0.90        1.20     22.82 o 
  -6   1  19       64.89       62.81     21.95 o 
  -5   1  19       66.81       72.31     20.84 o 
  -4   1  19      829.46      821.88     45.02 o 
  -3   1  19      562.96      633.30     26.44 o 
  -2   1  19      430.36      454.13     25.32 o 
  -1   1  19      495.46      489.68     45.07 o 
   0   1  19       45.81       43.75     21.61 o 
   1   1  19      501.74      490.57     51.59 o 
   2   1  19      425.70      451.28     33.41 o 
   3   1  19      548.82      525.79     35.75 o 
   4   1  19      823.63      768.14     25.09 o 
   5   1  19       69.80       58.16     15.44 o 
   6   1  19       64.57       54.54     20.02 o 
   7   1  19        0.86       -5.71     17.86 o 
   8   1  19        0.46        4.93     18.31 o 
   9   1  19       14.73       20.07     26.75 o 
  -9   2  19       12.81       11.14     29.44 o 
  -8   2  19        3.93       -6.26     23.08 o 
  -7   2  19       36.87       49.05     22.31 o 
  -6   2  19        1.81        8.26     26.03 o 
  -5   2  19      232.61      236.10     28.56 o 
  -4   2  19       16.65       21.43     14.85 o 
  -3   2  19       25.54       26.66     16.17 o 
  -2   2  19      191.18      196.59     17.86 o 
  -1   2  19      340.54      344.71     38.55 o 
   0   2  19        1.26        5.96     19.40 o 
   1   2  19      342.82      349.57     56.56 o 
   2   2  19      187.97      198.45     18.19 o 
   3   2  19       24.33       22.97     11.35 o 
   4   2  19       14.48       19.77     13.09 o 
   5   2  19      231.50      208.54     20.83 o 
   6   2  19        1.77        7.35     19.23 o 
   7   2  19       36.72       31.68     20.22 o 
   8   2  19        3.90       -2.65     19.80 o 
   9   2  19       13.02       11.42     23.68 o 
  -9   3  19       19.57       21.21     29.28 o 
  -8   3  19       11.69       20.81     23.69 o 
  -7   3  19       50.42       53.34     22.96 o 
  -6   3  19      116.75      133.68     31.80 o 
  -5   3  19       30.23       27.11     17.38 o 
  -4   3  19      131.30      130.54     18.62 o 
  -3   3  19       50.36       57.59     16.80 o 
  -2   3  19       19.46        5.60     16.12 o 
  -1   3  19       79.61       81.83     20.85 o 
   0   3  19       67.03       63.54     17.08 o 
   1   3  19       80.43       87.83     17.59 o 
   2   3  19       20.35       17.29     13.95 o 
   3   3  19       51.92       53.66     14.39 o 
   4   3  19      133.46      137.35     15.16 o 
   5   3  19       30.17       26.91     10.84 o 
   6   3  19      117.11      129.36     16.51 o 
   7   3  19       51.07       41.91     15.92 o 
   8   3  19       11.90        0.64     16.61 o 
   9   3  19       19.80       14.92     26.00 o 
  -8   4  19       15.72       22.56     20.05 o 
  -7   4  19       27.09       17.73     19.05 o 
  -6   4  19        4.64        6.56     19.04 o 
  -5   4  19       22.58       20.03     16.15 o 
  -4   4  19      167.17      172.59     15.97 o 
  -3   4  19      721.50      661.25     38.36 o 
  -2   4  19      277.90      276.54     16.51 o 
  -1   4  19      139.04      119.58     16.45 o 
   0   4  19       17.67       13.90     16.50 o 
   1   4  19      136.68      157.04     19.72 o 
   2   4  19      271.71      285.72     16.70 o 
   3   4  19      716.28      687.23     38.42 o 
   4   4  19      161.41      154.25     16.44 o 
   5   4  19       21.92        3.44     15.29 o 
   6   4  19        4.51       -1.60     14.30 o 
   7   4  19       27.46       25.32     14.76 o 
   8   4  19       15.32        5.82     14.04 o 
  -8   5  19        1.11       -2.69     25.35 o 
  -7   5  19        7.11        8.20     17.65 o 
  -6   5  19       48.12       34.66     17.04 o 
  -5   5  19      144.49      169.49     23.23 o 
  -4   5  19      111.14      102.26     16.22 o 
  -3   5  19      380.00      387.13     30.11 o 
  -2   5  19      127.45      113.98     15.46 o 
  -1   5  19      110.54      110.14     13.43 o 
   0   5  19      251.27      253.77     16.98 o 
   1   5  19      106.70      107.89     15.30 o 
   2   5  19      125.01      107.52     14.41 o 
   3   5  19      373.27      380.46     25.53 o 
   4   5  19      109.83      108.71     15.00 o 
   5   5  19      142.17      138.66     15.97 o 
   6   5  19       48.34       20.13     16.35 o 
   7   5  19        6.74       -2.23     14.92 o 
   8   5  19        1.04       -3.61     20.45 o 
  -7   6  19        3.50        1.67     19.73 o 
  -6   6  19        8.62       12.01     19.61 o 
  -5   6  19        8.45        0.12     18.77 o 
  -4   6  19       73.52       78.47     15.73 o 
  -3   6  19       46.27       39.62     14.24 o 
  -2   6  19       43.32       45.41     12.45 o 
  -1   6  19        7.81       14.23     14.51 o 
   0   6  19        0.59        0.13     14.60 o 
   1   6  19        8.33        2.98     13.10 o 
   2   6  19       44.48       35.44     13.39 o 
   3   6  19       47.18       49.71     15.46 o 
   4   6  19       72.64       70.62     15.97 o 
   5   6  19        8.42       -2.15     14.59 o 
   6   6  19        8.49       18.61     15.97 o 
   7   6  19        3.38      -10.05     16.76 o 
  -7   7  19        1.82      -12.80     25.82 o 
  -6   7  19       13.68       16.92     17.96 o 
  -5   7  19       40.76       41.79     14.85 o 
  -4   7  19       26.61       13.64     14.53 o 
  -3   7  19       80.68       87.80     19.66 o 
  -2   7  19       38.41       36.62     15.45 o 
  -1   7  19       34.96       28.29     18.90 o 
   0   7  19       34.76       25.69     17.22 o 
   1   7  19       34.35       28.00     16.72 o 
   2   7  19       39.20       26.65     14.63 o 
   3   7  19       81.19       71.87     16.34 o 
   4   7  19       27.31       14.26     16.00 o 
   5   7  19       41.19       28.33     15.33 o 
   6   7  19       13.45       23.84     15.13 o 
   7   7  19        1.89       10.06     23.37 o 
  -6   8  19        6.69        1.79     20.94 o 
  -5   8  19        1.93        1.52     16.66 o 
  -4   8  19       32.55       24.10     17.63 o 
  -3   8  19       12.27        0.73     17.59 o 
  -2   8  19       34.92       20.98     16.29 o 
  -1   8  19       26.23       20.08     14.77 o 
   0   8  19        6.88        4.39     15.80 o 
   1   8  19       25.32       12.55     17.04 o 
   2   8  19       34.82       19.59     17.27 o 
   3   8  19       12.19       11.55     14.73 o 
   4   8  19       32.84       17.21     15.35 o 
   5   8  19        1.93        0.03     18.46 o 
   6   8  19        6.69       14.14     19.58 o 
  -5   9  19        1.82       -2.60     23.23 o 
  -4   9  19        2.97        3.07     18.66 o 
  -3   9  19        6.94       22.79     16.53 o 
  -2   9  19        9.88       10.75     16.16 o 
  -1   9  19        7.52        2.02     17.53 o 
   0   9  19        0.22        4.98     14.58 o 
   1   9  19        7.60       -8.72     15.00 o 
   2   9  19        9.61       12.49     17.48 o 
   3   9  19        7.52        7.24     16.60 o 
   4   9  19        2.94       -5.94     20.21 o 
   5   9  19        1.97        0.68     18.43 o 
  -3  10  19        1.54       -0.60     19.37 o 
  -2  10  19       10.50        8.15     19.29 o 
  -1  10  19        8.44        0.95     19.79 o 
   0  10  19        1.02       -2.52     16.54 o 
   1  10  19        8.50        5.31     20.45 o 
   2  10  19       10.49       12.35     20.91 o 
   3  10  19        1.57      -19.42     19.80 o 
   1   0  20      413.40      349.10     78.25 o 
   2   0  20      486.46      534.81     36.19 o 
   3   0  20      122.13      124.31     19.09 o 
   4   0  20      168.01      217.06     23.96 o 
   5   0  20       23.36       18.66     15.22 o 
   6   0  20      131.45      124.94     29.41 o 
   7   0  20        0.10        7.23     19.87 o 
   8   0  20        1.74       -3.45     27.67 o 
   9   0  20        9.78       11.00     31.82 o 
  -9   1  20        1.34       -2.51     30.38 o 
  -8   1  20       39.12       38.62     20.49 o 
  -7   1  20        7.37        4.74     20.20 o 
  -6   1  20      149.50      132.98     28.67 o 
  -5   1  20        0.82        5.73     21.60 o 
  -4   1  20       57.56       64.46     17.31 o 
  -3   1  20      196.92      224.25     20.57 o 
  -2   1  20     1448.57     1585.89     51.65 o 
  -1   1  20      149.20      158.92     28.20 o 
   0   1  20      255.33      260.60     31.61 o 
   1   1  20      148.04      137.11     28.78 o 
   2   1  20     1432.05     1452.78    135.84 o 
   3   1  20      196.93      210.04     17.64 o 
   4   1  20       56.76       58.32     14.60 o 
   5   1  20        0.75        3.41     14.14 o 
   6   1  20      152.89      157.07     20.27 o 
   7   1  20        7.15        1.59     15.23 o 
   8   1  20       39.56       23.89     21.13 o 
   9   1  20        1.33        9.22     30.59 o 
  -9   2  20        4.46       -7.51     25.74 o 
  -8   2  20        3.45       -2.48     20.63 o 
  -7   2  20       83.12      108.04     20.70 o 
  -6   2  20       30.39       21.04     27.37 o 
  -5   2  20      339.45      384.40     22.07 o 
  -4   2  20      112.28      109.75     18.19 o 
  -3   2  20       13.50        8.34     20.28 o 
  -2   2  20      219.24      213.96     20.29 o 
  -1   2  20      487.52      471.87     53.33 o 
   0   2  20      328.48      322.07     51.01 o 
   1   2  20      486.24      488.92     78.36 o 
   2   2  20      217.82      215.94     21.97 o 
   3   2  20       13.75       11.42     15.27 o 
   4   2  20      109.77      110.71     15.10 o 
   5   2  20      339.96      349.75     32.81 o 
   6   2  20       28.66       15.10     19.71 o 
   7   2  20       81.44       67.09     16.86 o 
   8   2  20        3.53        7.73     21.31 o 
   9   2  20        4.41       -1.78     26.97 o 
  -8   3  20       11.90       17.50     20.52 o 
  -7   3  20       14.54       11.80     20.07 o 
  -6   3  20       29.86       24.99     21.77 o 
  -5   3  20       45.05       39.31     21.64 o 
  -4   3  20       15.36       16.82     16.24 o 
  -3   3  20      293.76      319.65     20.57 o 
  -2   3  20       41.02       29.76     14.48 o 
  -1   3  20      636.55      690.46     63.12 o 
   0   3  20        4.54        1.26     19.99 o 
   1   3  20      633.89      616.62     96.47 o 
   2   3  20       42.21       34.22     16.30 o 
   3   3  20      294.88      297.47     17.71 o 
   4   3  20       16.09       12.81     14.27 o 
   5   3  20       44.47       41.97     15.71 o 
   6   3  20       29.99       32.39     15.53 o 
   7   3  20       15.33        3.01     15.68 o 
   8   3  20       12.53       10.61     17.71 o 
  -8   4  20        7.58       11.08     25.61 o 
  -7   4  20        7.52        3.39     22.58 o 
  -6   4  20       46.96       47.95     21.98 o 
  -5   4  20       40.19       48.66     26.60 o 
  -4   4  20       18.54       15.60     20.72 o 
  -3   4  20      306.45      317.67     20.72 o 
  -2   4  20      284.07      287.96     18.32 o 
  -1   4  20       14.92       10.90     16.19 o 
   0   4  20       18.04       18.06     16.33 o 
   1   4  20       15.46        7.31     14.43 o 
   2   4  20      280.42      261.87     17.50 o 
   3   4  20      304.98      310.52     30.27 o 
   4   4  20       18.28       17.07     13.89 o 
   5   4  20       41.66       40.09     15.69 o 
   6   4  20       47.33       45.05     17.50 o 
   7   4  20        7.76       15.02     15.96 o 
   8   4  20        7.68       21.87     18.72 o 
  -8   5  20       10.32        7.35     36.21 o 
  -7   5  20       38.33       41.00     19.80 o 
  -6   5  20       50.60       44.35     16.25 o 
  -5   5  20       16.18       16.23     17.01 o 
  -4   5  20      205.85      207.25     20.19 o 
  -3   5  20       21.63       27.85     16.61 o 
  -2   5  20       95.77       88.46     13.99 o 
  -1   5  20        7.57        1.71     15.72 o 
   0   5  20      226.14      243.35     22.42 o 
   1   5  20        8.41        3.66     14.65 o 
   2   5  20       92.62       78.98     14.46 o 
   3   5  20       21.46        9.71     12.55 o 
   4   5  20      208.08      213.70     24.92 o 
   5   5  20       15.25       17.00     15.56 o 
   6   5  20       51.31       45.72     16.38 o 
   7   5  20       37.73       22.14     16.84 o 
   8   5  20       10.26        6.92     23.11 o 
  -7   6  20       23.42        8.80     22.67 o 
  -6   6  20       30.29       11.14     20.19 o 
  -5   6  20       38.96       32.52     16.05 o 
  -4   6  20       49.05       51.33     18.95 o 
  -3   6  20       57.83       48.99     15.38 o 
  -2   6  20       12.94        8.48     16.17 o 
  -1   6  20      134.92      150.07     15.75 o 
   0   6  20       46.99       43.75     14.01 o 
   1   6  20      133.22      144.91     15.18 o 
   2   6  20       13.60        8.82     16.50 o 
   3   6  20       58.78       51.20     17.26 o 
   4   6  20       48.37       47.08     17.79 o 
   5   6  20       40.33       37.96     17.65 o 
   6   6  20       29.26        4.63     16.69 o 
   7   6  20       23.61       24.51     23.10 o 
  -6   7  20       17.32       13.85     16.87 o 
  -5   7  20       40.70       25.05     16.40 o 
  -4   7  20        5.13       -3.47     13.69 o 
  -3   7  20       19.49       13.90     19.08 o 
  -2   7  20       88.49       90.07     15.13 o 
  -1   7  20       11.68      -15.15     19.04 o 
   0   7  20      151.38      169.00     15.91 o 
   1   7  20       12.09        5.07     16.72 o 
   2   7  20       90.24       71.23     15.01 o 
   3   7  20       19.30        9.62     14.80 o 
   4   7  20        4.79      -15.97     17.92 o 
   5   7  20       40.71       23.84     17.97 o 
   6   7  20       16.42       27.13     18.87 o 
  -5   8  20        0.16        2.23     20.12 o 
  -4   8  20       33.88       15.18     16.55 o 
  -3   8  20       12.01       11.86     14.68 o 
  -2   8  20        5.09        9.66     17.26 o 
  -1   8  20        6.27        6.31     15.68 o 
   0   8  20       61.78       48.28     17.90 o 
   1   8  20        6.43        0.64     17.22 o 
   2   8  20        5.22        3.25     15.84 o 
   3   8  20       11.64        5.07     15.03 o 
   4   8  20       34.19       25.05     18.11 o 
   5   8  20        0.09       -3.87     17.76 o 
  -4   9  20       17.74        1.59     20.88 o 
  -3   9  20        1.22       -1.36     18.05 o 
  -2   9  20        0.49        2.64     16.24 o 
  -1   9  20        2.36       -2.10     16.55 o 
   0   9  20       17.81       13.27     16.73 o 
   1   9  20        2.22       13.78     16.01 o 
   2   9  20        0.38        6.86     16.33 o 
   3   9  20        1.21        9.33     17.81 o 
   4   9  20       17.90       33.65     22.81 o 
  -2  10  20        6.15       12.91     21.15 o 
  -1  10  20        6.47       -1.34     19.79 o 
   0  10  20        6.71        9.57     21.02 o 
   1  10  20        6.76        4.75     23.48 o 
   2  10  20        6.08        2.67     22.92 o 
   2   0  21      401.98      469.44     41.38 o 
   3   0  21        0.06       -3.59     23.04 o 
   4   0  21      536.72      526.17     33.41 o 
   5   0  21      190.70      199.33     21.73 o 
   6   0  21        0.36       -2.30     22.35 o 
   7   0  21        0.43       -5.81     22.07 o 
   8   0  21        0.18       -4.33     30.20 o 
   9   0  21       45.07       29.91     37.04 o 
  -8   1  21       24.07       20.62     24.21 o 
  -7   1  21        0.53        1.49     27.26 o 
  -6   1  21        3.16        0.36     22.04 o 
  -5   1  21        1.34        7.41     17.11 o 
  -4   1  21       44.99       36.85     15.43 o 
  -3   1  21      203.24      227.14     23.93 o 
  -2   1  21      403.77      420.56     28.65 o 
  -1   1  21      146.76      144.41     25.97 o 
   0   1  21      374.13      380.15     50.94 o 
   1   1  21      146.83      167.10     37.06 o 
   2   1  21      420.90      404.35     30.97 o 
   3   1  21      202.37      205.19     16.83 o 
   4   1  21       49.88       49.31     17.06 o 
   5   1  21        1.36       -2.37     13.91 o 
   6   1  21        3.19       11.06     22.53 o 
   7   1  21        0.53        1.98     20.61 o 
   8   1  21       24.24       17.23     21.97 o 
  -8   2  21        4.01       -3.88     28.26 o 
  -7   2  21       56.01       86.68     20.64 o 
  -6   2  21       95.52      114.25     24.10 o 
  -5   2  21       87.04       98.22     22.23 o 
  -4   2  21      174.39      172.40     19.26 o 
  -3   2  21      416.29      472.23     26.23 o 
  -2   2  21      109.98      107.23     21.31 o 
  -1   2  21      248.35      251.43     36.97 o 
   0   2  21     1120.90     1077.98    138.21 o 
   1   2  21      242.57      259.87     37.48 o 
   2   2  21      109.54      105.27     22.76 o 
   3   2  21      422.39      428.11     32.14 o 
   4   2  21      173.83      156.14     14.74 o 
   5   2  21       83.96       80.64     18.37 o 
   6   2  21       95.29      103.43     22.12 o 
   7   2  21       55.95       46.83     19.73 o 
   8   2  21        4.05        4.96     23.68 o 
  -8   3  21        7.64       17.88     34.08 o 
  -7   3  21        2.76       -9.65     20.23 o 
  -6   3  21       14.34        2.86     22.04 o 
  -5   3  21       27.74        8.75     26.78 o 
  -4   3  21      178.82      204.86     22.87 o 
  -3   3  21       12.55        7.07     16.21 o 
  -2   3  21      112.53      119.86     18.30 o 
  -1   3  21       76.63       90.62     21.31 o 
   0   3  21       41.67       44.56     20.29 o 
   1   3  21       75.44       80.28     21.60 o 
   2   3  21      107.43      111.17     18.87 o 
   3   3  21       12.32       16.03     12.84 o 
   4   3  21      177.61      186.90     16.11 o 
   5   3  21       27.52       18.28     15.84 o 
   6   3  21       14.22       12.97     16.62 o 
   7   3  21        2.72       -3.54     20.40 o 
   8   3  21        7.19       13.64     26.95 o 
  -8   4  21        0.31       -7.49     29.94 o 
  -7   4  21       22.11       15.27     28.10 o 
  -6   4  21       34.88       26.04     27.39 o 
  -5   4  21       81.90       59.71     22.29 o 
  -4   4  21       55.45       39.85     21.36 o 
  -3   4  21      103.55      102.64     16.13 o 
  -2   4  21        9.72        4.47     16.32 o 
  -1   4  21       77.77       79.78     17.35 o 
   0   4  21       67.83       46.44     15.08 o 
   1   4  21       81.64       79.24     21.15 o 
   2   4  21        9.85        7.85     17.66 o 
   3   4  21      108.63      106.99     15.58 o 
   4   4  21       56.06       49.56     17.18 o 
   5   4  21       82.55       85.72     17.43 o 
   6   4  21       34.39       13.86     14.83 o 
   7   4  21       22.73        2.52     17.24 o 
   8   4  21        0.33       -5.98     29.06 o 
  -7   5  21        1.01        2.66     19.93 o 
  -6   5  21       27.50       36.33     22.77 o 
  -5   5  21       21.75       16.24     18.85 o 
  -4   5  21       68.99       73.30     18.88 o 
  -3   5  21      133.97      122.77     17.71 o 
  -2   5  21      185.69      177.69     16.80 o 
  -1   5  21       86.61       91.15     17.82 o 
   0   5  21        1.46        3.41     14.16 o 
   1   5  21       87.99       84.26     19.05 o 
   2   5  21      190.21      166.62     15.78 o 
   3   5  21      133.59      160.67     21.45 o 
   4   5  21       69.41       74.63     16.44 o 
   5   5  21       21.42       23.00     17.06 o 
   6   5  21       27.76       15.82     16.49 o 
   7   5  21        1.00        6.46     16.59 o 
  -7   6  21        3.90       -8.35     23.07 o 
  -6   6  21        3.15        8.48     17.61 o 
  -5   6  21        1.31       -0.41     18.96 o 
  -4   6  21        4.49        7.13     19.00 o 
  -3   6  21      188.49      213.67     18.64 o 
  -2   6  21       39.42       31.22     15.86 o 
  -1   6  21      176.71      182.58     21.13 o 
   0   6  21        4.19        6.65     17.83 o 
   1   6  21      175.94      175.89     17.67 o 
   2   6  21       38.79       28.02     17.95 o 
   3   6  21      186.57      204.81     19.50 o 
   4   6  21        4.41        4.58     19.24 o 
   5   6  21        1.06        5.95     17.32 o 
   6   6  21        3.15        0.50     15.16 o 
   7   6  21        3.84       16.80     25.42 o 
  -6   7  21        9.57      -13.94     23.22 o 
  -5   7  21        0.40       -1.86     19.69 o 
  -4   7  21       30.43        1.83     17.71 o 
  -3   7  21        7.11       11.25     15.38 o 
  -2   7  21      111.95      101.28     16.91 o 
  -1   7  21       60.46       44.50     16.00 o 
   0   7  21       21.54       19.45     15.75 o 
   1   7  21       59.38       39.50     18.24 o 
   2   7  21      110.72      115.79     18.12 o 
   3   7  21        6.97       -5.10     16.03 o 
   4   7  21       29.57       30.07     19.85 o 
   5   7  21        0.36        6.93     16.49 o 
   6   7  21        9.43      -11.41     21.72 o 
  -5   8  21       40.85       19.21     23.29 o 
  -4   8  21        0.30       -2.28     14.12 o 
  -3   8  21       99.89       90.88     17.14 o 
  -2   8  21       15.26       12.07     17.74 o 
  -1   8  21       25.86       12.12     16.23 o 
   0   8  21        2.63       -4.18     17.43 o 
   1   8  21       26.34       21.04     17.68 o 
   2   8  21       15.19       -1.37     16.24 o 
   3   8  21      101.63      111.85     17.48 o 
   4   8  21        0.28        4.10     14.25 o 
   5   8  21       40.57       35.02     23.21 o 
  -4   9  21       37.71       30.28     26.97 o 
  -3   9  21       16.10        6.68     20.91 o 
  -2   9  21       35.15       -4.11     15.96 o 
  -1   9  21       11.77        5.54     16.85 o 
   0   9  21        0.76       -6.59     17.94 o 
   1   9  21       11.89        3.46     16.32 o 
   2   9  21       34.90       11.33     16.85 o 
   3   9  21       16.23        5.34     21.49 o 
   4   9  21       37.84       25.77     19.95 o 
  -1  10  21        6.02       -4.83     19.59 o 
   0  10  21        8.30       17.09     23.13 o 
   1  10  21        5.73       -2.07     21.18 o 
   2   0  22      338.45      313.35     42.05 o 
   3   0  22        0.12       -1.62     19.20 o 
   4   0  22        0.88        1.08     17.45 o 
   5   0  22       78.27       79.00     28.58 o 
   6   0  22       19.54       27.49     21.48 o 
   7   0  22       29.27       45.69     20.91 o 
   8   0  22       15.79        9.69     23.26 o 
  -8   1  22       41.97       45.25     23.40 o 
  -7   1  22        6.92       14.13     22.08 o 
  -6   1  22       51.44       67.04     22.73 o 
  -5   1  22       62.59       62.30     21.86 o 
  -4   1  22       39.87       41.53     17.06 o 
  -3   1  22       94.02      119.09     18.47 o 
  -2   1  22      208.42      223.15     26.97 o 
  -1   1  22      518.94      507.94     83.65 o 
   0   1  22      487.49      508.21     61.28 o 
   1   1  22      523.69      537.33    102.43 o 
   2   1  22      213.44      238.08     50.80 o 
   3   1  22       93.43       84.75     21.21 o 
   4   1  22       38.10       38.15     16.41 o 
   5   1  22       60.10       54.30     21.17 o 
   6   1  22       54.23       53.49     19.26 o 
   7   1  22        7.04        7.34     28.58 o 
   8   1  22       41.55       47.65     27.01 o 
  -8   2  22        6.04        4.22     37.33 o 
  -7   2  22        4.25        2.32     23.34 o 
  -6   2  22       22.70       15.71     19.58 o 
  -5   2  22       27.50       26.96     21.28 o 
  -4   2  22       27.61        8.76     14.88 o 
  -3   2  22       50.27       37.40     20.62 o 
  -2   2  22       21.38       20.85     16.33 o 
  -1   2  22      311.54      307.59     38.32 o 
   0   2  22        8.59        2.57     20.38 o 
   1   2  22      314.56      325.89     48.95 o 
   2   2  22       22.35       17.00     21.12 o 
   3   2  22       50.33       45.32     17.60 o 
   4   2  22       28.47       17.41     13.06 o 
   5   2  22       29.50       20.44     14.23 o 
   6   2  22       21.73       21.68     22.59 o 
   7   2  22        3.72        7.46     16.13 o 
   8   2  22        5.76        7.22     26.39 o 
  -8   3  22        1.77       -1.57     25.71 o 
  -7   3  22       83.30       81.15     29.05 o 
  -6   3  22       98.77       68.28     23.45 o 
  -5   3  22       34.68       28.64     19.17 o 
  -4   3  22       70.21       53.47     19.07 o 
  -3   3  22       17.36       12.03     16.50 o 
  -2   3  22       18.93        6.38     16.46 o 
  -1   3  22      372.59      344.74     22.90 o 
   0   3  22        2.71        3.33     15.96 o 
   1   3  22      363.30      352.24     45.41 o 
   2   3  22       20.25       15.96     16.97 o 
   3   3  22       17.53       15.07     16.78 o 
   4   3  22       69.90       71.51     17.71 o 
   5   3  22       33.45       30.67     15.74 o 
   6   3  22       95.53      105.29     15.44 o 
   7   3  22       82.49       64.88     19.22 o 
   8   3  22        1.73        2.03     24.93 o 
  -7   4  22       35.88       29.17     23.90 o 
  -6   4  22       55.95       45.50     19.88 o 
  -5   4  22      137.05      172.90     20.91 o 
  -4   4  22       23.75       17.79     26.04 o 
  -3   4  22       61.29       53.54     18.16 o 
  -2   4  22      168.06      168.32     19.02 o 
  -1   4  22       85.18       79.02     18.85 o 
   0   4  22      140.15      158.38     21.11 o 
   1   4  22       89.56       93.01     18.63 o 
   2   4  22      167.94      167.20     27.41 o 
   3   4  22       61.28       60.38     17.01 o 
   4   4  22       22.89       20.95     15.93 o 
   5   4  22      134.91      156.65     17.66 o 
   6   4  22       57.22       55.28     19.98 o 
   7   4  22       35.42       27.36     16.81 o 
  -7   5  22        1.80        9.77     28.70 o 
  -6   5  22       65.36       49.98     26.11 o 
  -5   5  22       40.77       10.80     19.98 o 
  -4   5  22        2.15        2.35     21.46 o 
  -3   5  22       61.78       40.51     22.18 o 
  -2   5  22      180.39      198.64     22.95 o 
  -1   5  22       27.60       21.66     17.07 o 
   0   5  22       85.26       73.48     21.15 o 
   1   5  22       26.17       24.71     21.04 o 
   2   5  22      182.04      202.60     25.01 o 
   3   5  22       60.57       56.42     18.17 o 
   4   5  22        2.28       -1.19     17.62 o 
   5   5  22       39.80       39.57     17.42 o 
   6   5  22       66.26       57.66     20.80 o 
   7   5  22        1.58        6.30     20.25 o 
  -6   6  22        2.53       -1.47     23.96 o 
  -5   6  22       12.54       20.00     19.66 o 
  -4   6  22       27.83       18.85     22.03 o 
  -3   6  22       27.44       19.37     21.75 o 
  -2   6  22       14.28       16.20     22.73 o 
  -1   6  22      209.60      197.83     19.12 o 
   0   6  22       30.06       21.77     22.04 o 
   1   6  22      207.36      198.76     27.86 o 
   2   6  22       13.57       11.89     16.33 o 
   3   6  22       27.51        8.08     17.67 o 
   4   6  22       27.91       26.02     19.92 o 
   5   6  22       12.32       14.92     14.88 o 
   6   6  22        2.47        3.73     20.94 o 
  -6   7  22        8.40        8.55     25.41 o 
  -5   7  22       68.46       39.66     18.93 o 
  -4   7  22       29.94       10.91     17.82 o 
  -3   7  22        9.09       -2.94     17.83 o 
  -2   7  22        3.20        4.49     17.10 o 
  -1   7  22       15.93        7.74     17.79 o 
   0   7  22       91.36       74.63     17.04 o 
   1   7  22       15.79        4.35     20.17 o 
   2   7  22        2.99      -11.71     17.08 o 
   3   7  22        9.22        3.85     16.13 o 
   4   7  22       29.51       17.48     20.18 o 
   5   7  22       69.63       36.26     19.27 o 
   6   7  22        7.86       -2.15     21.46 o 
  -4   8  22       11.21        5.28     20.71 o 
  -3   8  22        4.12        4.07     16.21 o 
  -2   8  22       15.00       19.63     16.05 o 
  -1   8  22       16.30       12.94     16.22 o 
   0   8  22       71.44       68.93     21.01 o 
   1   8  22       16.81       25.19     16.32 o 
   2   8  22       15.53       18.33     16.41 o 
   3   8  22        4.06        1.52     20.33 o 
   4   8  22       11.62        3.11     19.74 o 
   5   8  22       11.44       20.07     27.37 o 
  -3   9  22        4.67        3.39     23.27 o 
  -2   9  22        8.81      -14.06     23.04 o 
  -1   9  22       51.35       19.55     19.50 o 
   0   9  22       18.55        7.27     18.26 o 
   1   9  22       51.35       21.53     17.58 o 
   2   9  22        8.68       -8.87     21.29 o 
   3   9  22        4.54        4.58     21.21 o 
   2   0  23        7.60        3.98     40.52 o 
   3   0  23        2.02       -1.00     22.88 o 
   4   0  23      125.61      131.45     19.60 o 
   5   0  23        6.04       10.78     25.18 o 
   6   0  23        3.19        5.07     21.53 o 
   7   0  23       18.98       21.37     22.45 o 
   8   0  23       25.95       24.88     30.10 o 
  -8   1  23       34.27       40.02     36.27 o 
  -7   1  23        0.27       11.52     24.05 o 
  -6   1  23       61.88       68.98     23.70 o 
  -5   1  23       22.17       18.04     22.52 o 
  -4   1  23        7.81        9.62     25.38 o 
  -3   1  23      351.35      392.39     27.25 o 
  -2   1  23      358.84      379.16     41.71 o 
  -1   1  23      274.80      282.36     39.33 o 
   0   1  23      339.85      338.11     54.11 o 
   1   1  23      268.25      283.14     49.28 o 
   2   1  23      355.96      283.75     45.22 o 
   3   1  23      341.83      292.70     42.08 o 
   4   1  23        7.85       12.07     17.79 o 
   5   1  23       23.09       13.31     18.25 o 
   6   1  23       62.16       51.99     19.21 o 
   7   1  23        0.32       -6.49     23.52 o 
   8   1  23       34.58       39.79     35.64 o 
  -8   2  23        7.48      -11.33     37.09 o 
  -7   2  23        8.08       15.67     29.51 o 
  -6   2  23       16.85       13.65     19.36 o 
  -5   2  23        9.83       19.57     21.22 o 
  -4   2  23       60.55       66.90     19.29 o 
  -3   2  23      164.66      181.84     22.51 o 
  -2   2  23       75.69       79.59     18.18 o 
  -1   2  23      198.41      202.36     38.84 o 
   0   2  23       85.63       83.61     22.27 o 
   1   2  23      197.51      205.80     34.29 o 
   2   2  23       81.65       88.52     22.42 o 
   3   2  23      164.08      173.25     21.08 o 
   4   2  23       60.68       53.72     18.19 o 
   5   2  23        9.79        8.73     21.97 o 
   6   2  23       16.73        9.13     18.91 o 
   7   2  23        8.18       -0.53     23.27 o 
   8   2  23        7.36        7.73     24.84 o 
  -7   3  23       25.62       18.16     24.66 o 
  -6   3  23       52.23       44.82     20.52 o 
  -5   3  23        3.48       -2.94     18.85 o 
  -4   3  23       18.53       10.81     21.11 o 
  -3   3  23       87.26      107.43     22.73 o 
  -2   3  23      186.80      190.16     20.36 o 
  -1   3  23      180.04      148.85     30.78 o 
   0   3  23      191.65      201.44     26.28 o 
   1   3  23      185.39      164.83     20.76 o 
   2   3  23      188.45      192.82     48.79 o 
   3   3  23       87.61       93.46     15.63 o 
   4   3  23       18.80       31.71     17.55 o 
   5   3  23        2.89       -3.46     15.14 o 
   6   3  23       51.79       27.91     16.01 o 
   7   3  23       25.57       10.45     18.48 o 
  -7   4  23        3.37        4.70     28.84 o 
  -6   4  23       11.07       21.53     23.21 o 
  -5   4  23       25.17       22.26     22.47 o 
  -4   4  23      119.59      144.60     27.59 o 
  -3   4  23       15.80        7.72     25.92 o 
  -2   4  23       76.80       78.98     25.38 o 
  -1   4  23       76.30       86.68     28.61 o 
   0   4  23        3.21       -2.31     16.34 o 
   1   4  23       75.53       85.66     21.81 o 
   2   4  23       74.31       73.28     24.36 o 
   3   4  23       15.52        6.53     23.16 o 
   4   4  23      120.39      118.79     19.38 o 
   5   4  23       25.43       19.68     15.80 o 
   6   4  23       11.23       11.45     20.21 o 
   7   4  23        3.48       19.00     20.84 o 
  -7   5  23        7.84       14.85     29.81 o 
  -6   5  23        3.97       -2.83     19.99 o 
  -5   5  23       65.24       39.74     23.59 o 
  -4   5  23        7.63       18.38     22.05 o 
  -3   5  23       55.48       48.89     19.04 o 
  -2   5  23       71.97       71.55     26.90 o 
  -1   5  23       31.74       27.99     19.21 o 
   0   5  23       35.80       46.43     21.57 o 
   1   5  23       33.60       21.08     18.82 o 
   2   5  23       71.76       58.36     27.67 o 
   3   5  23       58.26       58.57     19.45 o 
   4   5  23        7.62       13.78     15.98 o 
   5   5  23       64.82       53.78     18.35 o 
   6   5  23        4.07        0.52     20.43 o 
   7   5  23        7.68       18.05     20.74 o 
  -6   6  23       24.91       16.84     30.12 o 
  -5   6  23        5.30       13.61     19.33 o 
  -4   6  23       14.38       10.51     17.15 o 
  -3   6  23       40.68       42.39     19.27 o 
  -2   6  23      226.36      256.52     20.66 o 
  -1   6  23      126.63      145.23     27.49 o 
   0   6  23      101.69       80.75     23.23 o 
   1   6  23      128.00      122.96     28.06 o 
   2   6  23      228.48      255.44     34.31 o 
   3   6  23       41.11       37.92     18.39 o 
   4   6  23       14.95       11.68     20.68 o 
   5   6  23        5.29       12.62     17.83 o 
   6   6  23       24.96        3.55     23.16 o 
  -5   7  23       10.07       -5.50     20.78 o 
  -4   7  23       21.92        2.09     19.86 o 
  -3   7  23       88.81       77.78     18.52 o 
  -2   7  23       32.44       25.88     17.99 o 
  -1   7  23       41.38       28.33     19.00 o 
   0   7  23       56.44       41.24     23.39 o 
   1   7  23       41.36       39.03     20.99 o 
   2   7  23       32.50       24.40     20.81 o 
   3   7  23       88.64       76.45     17.66 o 
   4   7  23       21.82        5.64     20.55 o 
   5   7  23       10.57        3.90     21.64 o 
  -4   8  23       11.25       -2.67     23.06 o 
  -3   8  23       12.94       13.40     21.20 o 
  -2   8  23       42.28       24.05     16.68 o 
  -1   8  23       21.30        7.64     18.39 o 
   0   8  23      126.53      111.83     21.33 o 
   1   8  23       21.21        6.25     18.40 o 
   2   8  23       41.47       18.88     18.45 o 
   3   8  23       12.88       10.88     21.63 o 
   4   8  23       11.83        7.06     21.68 o 
  -2   9  23        7.32       20.15     26.76 o 
  -1   9  23        5.26       18.80     22.78 o 
   0   9  23       13.05       14.60     23.73 o 
   1   9  23        5.55       -7.88     23.16 o 
   2   9  23        7.20        7.88     23.34 o 
   2   0  24       15.80       18.07     58.80 o 
   3   0  24       31.07       27.98     24.52 o 
   4   0  24        8.71       10.32     25.93 o 
   5   0  24        0.51       -1.26     28.45 o 
   6   0  24       73.30       64.32     28.59 o 
   7   0  24      114.57      134.57     22.43 o 
   8   0  24        1.31       -9.25     30.39 o 
  -8   1  24       66.32       79.43     40.40 o 
  -7   1  24       26.49       23.42     21.37 o 
  -6   1  24       16.73       15.04     22.25 o 
  -5   1  24       72.15       73.92     22.98 o 
  -4   1  24       49.65       43.41     22.78 o 
  -3   1  24       40.36       34.18     20.79 o 
  -2   1  24       41.18       42.54     23.53 o 
  -1   1  24       71.09       63.91     42.58 o 
   2   1  24       42.33       33.54     41.44 o 
   3   1  24       40.16       25.15     24.12 o 
   4   1  24       49.14       48.93     22.61 o 
   5   1  24       72.85       75.10     21.12 o 
   6   1  24       17.04       12.12     30.13 o 
   7   1  24       26.33       27.45     28.68 o 
  -7   2  24        1.49        7.67     22.74 o 
  -6   2  24       86.06       94.15     23.92 o 
  -5   2  24        3.71        2.50     27.59 o 
  -4   2  24       27.01       28.36     18.96 o 
  -3   2  24       79.97       85.56     26.51 o 
  -2   2  24       84.22       76.59     23.12 o 
  -1   2  24      325.81      304.90     57.22 o 
   0   2  24        2.80        0.57     20.86 o 
   1   2  24      323.10      309.21     49.68 o 
   2   2  24       87.19       82.84     22.89 o 
   3   2  24       79.37       66.34     24.32 o 
   4   2  24       27.64       25.63     17.73 o 
   5   2  24        3.71        7.18     20.43 o 
   6   2  24       84.44       77.88     20.73 o 
   7   2  24        1.69        4.34     19.94 o 
  -7   3  24        0.73        7.68     28.84 o 
  -6   3  24       17.69       18.84     20.42 o 
  -5   3  24       47.31       49.70     22.32 o 
  -4   3  24       10.49        7.06     18.60 o 
  -3   3  24       32.51       36.53     21.61 o 
  -2   3  24       89.49       73.05     24.02 o 
  -1   3  24      206.55      224.67     24.17 o 
   0   3  24      371.25      379.12     68.35 o 
   1   3  24      205.94      223.18     25.45 o 
   2   3  24       90.95       96.14     21.29 o 
   3   3  24       32.59       29.71     21.96 o 
   4   3  24       10.94       15.91     19.83 o 
   5   3  24       46.91       51.00     19.86 o 
   6   3  24       16.85       15.93     16.18 o 
   7   3  24        0.77       -6.89     22.18 o 
  -7   4  24       22.04       29.65     36.85 o 
  -6   4  24        3.07        2.21     23.35 o 
  -5   4  24       14.17       10.37     22.28 o 
  -4   4  24       35.47       32.96     21.86 o 
  -3   4  24       17.32       30.82     26.15 o 
  -2   4  24      112.27      117.69     27.19 o 
  -1   4  24       25.01       16.20     22.00 o 
   0   4  24      585.09      561.23     61.73 o 
   1   4  24       26.62       18.79     21.56 o 
   2   4  24      111.03       91.45     24.06 o 
   3   4  24       16.84       19.57     20.09 o 
   4   4  24       34.23       27.40     22.25 o 
   5   4  24       13.96        8.48     16.21 o 
   6   4  24        3.30        6.00     17.60 o 
   7   4  24       21.51        4.86     21.94 o 
  -6   5  24        9.99       10.16     28.64 o 
  -5   5  24       10.49        2.12     19.92 o 
  -4   5  24        8.43       12.25     19.06 o 
  -3   5  24        5.94       12.88     26.54 o 
  -2   5  24       17.95        4.93     22.15 o 
  -1   5  24       11.24       15.51     21.35 o 
   0   5  24       92.12       81.79     26.98 o 
   1   5  24       12.78       11.26     26.50 o 
   2   5  24       18.19       -5.96     23.42 o 
   3   5  24        5.93       11.69     20.58 o 
   4   5  24        8.83        4.61     16.68 o 
   5   5  24       10.68       16.51     18.08 o 
   6   5  24       10.52       18.38     23.06 o 
  -6   6  24        2.86      -15.33     49.38 o 
  -5   6  24       20.55        9.52     23.06 o 
  -4   6  24       38.82       30.12     25.15 o 
  -3   6  24       30.47       27.66     22.37 o 
  -2   6  24       34.26       -0.68     22.36 o 
  -1   6  24      181.32      174.99     21.43 o 
   0   6  24       75.63       80.12     27.75 o 
   1   6  24      180.04      188.25     33.70 o 
   2   6  24       35.47       19.96     28.16 o 
   3   6  24       31.20       32.69     21.32 o 
   4   6  24       38.50       38.37     17.18 o 
   5   6  24       19.97       11.06     18.57 o 
   6   6  24        3.10        6.59     51.37 o 
  -5   7  24        5.14      -13.54     29.50 o 
  -4   7  24        4.80       12.05     22.34 o 
  -3   7  24        0.53       -8.13     24.01 o 
  -2   7  24       60.76       49.54     21.28 o 
  -1   7  24      214.74      209.46     24.12 o 
   0   7  24       27.33       37.55     22.83 o 
   1   7  24      215.90      232.80     26.13 o 
   2   7  24       60.72       54.80     21.87 o 
   3   7  24        0.55        2.72     17.02 o 
   4   7  24        4.70        3.32     19.69 o 
   5   7  24        5.17      -10.55     27.11 o 
  -3   8  24       11.91       14.11     25.37 o 
  -2   8  24        9.82        5.51     18.95 o 
  -1   8  24       11.18       -5.14     21.14 o 
   0   8  24        8.43       11.74     17.59 o 
   1   8  24       11.75        6.95     19.04 o 
   2   8  24       10.20       -7.07     21.53 o 
   3   8  24       11.80       37.97     26.60 o 
   0   9  24       30.47       19.72     23.45 o 
   3   0  25       36.13       27.19     45.57 o 
   4   0  25      239.56      264.36     37.73 o 
   5   0  25        1.87        3.28     28.80 o 
   6   0  25       14.45       13.07     19.69 o 
   7   0  25       34.28       34.17     23.88 o 
  -7   1  25        2.53        3.84     28.83 o 
  -6   1  25       29.12       28.03     28.95 o 
  -5   1  25        3.61        6.23     27.40 o 
  -4   1  25      187.83      217.39     39.40 o 
  -3   1  25       74.73       82.49     30.41 o 
  -2   1  25      197.77      186.59     50.48 o 
   3   1  25       76.19       71.55     58.57 o 
   4   1  25      192.44      231.59     39.87 o 
   5   1  25        3.57        7.53     26.93 o 
   6   1  25       28.66       27.60     29.00 o 
   7   1  25        2.48       -3.81     37.11 o 
  -7   2  25        2.47       -9.61     25.88 o 
  -6   2  25       49.03       40.35     20.58 o 
  -5   2  25       23.20       27.94     22.79 o 
  -4   2  25        5.82        2.21     26.10 o 
  -3   2  25      140.85      155.69     27.87 o 
  -2   2  25       41.32       59.41     26.28 o 
  -1   2  25       52.06       54.60     23.01 o 
   0   2  25      317.91      299.19     31.65 o 
   1   2  25       51.73       54.71     22.65 o 
   2   2  25       41.14       52.55     27.39 o 
   3   2  25      143.99      168.55     28.50 o 
   4   2  25        6.11        1.16     27.43 o 
   5   2  25       23.84       23.23     23.61 o 
   6   2  25       49.30       36.71     24.54 o 
   7   2  25        2.31        0.15     23.98 o 
  -7   3  25       13.88        0.51     30.99 o 
  -6   3  25       12.83        0.80     23.67 o 
  -5   3  25       16.56        7.00     19.55 o 
  -4   3  25       18.66       16.89     26.53 o 
  -3   3  25       52.56       50.46     19.67 o 
  -2   3  25      263.61      325.13     30.28 o 
  -1   3  25      246.18      277.27     65.54 o 
   0   3  25      111.77      127.10     28.38 o 
   1   3  25      244.04      273.16     43.07 o 
   2   3  25      259.93      354.27     55.00 o 
   3   3  25       51.70       58.22     27.76 o 
   4   3  25       20.03       27.18     23.23 o 
   5   3  25       16.57        7.08     20.87 o 
   6   3  25       12.97        2.52     22.46 o 
   7   3  25       14.11        3.36     25.19 o 
  -6   4  25        6.94       -2.93     27.32 o 
  -5   4  25       50.40       37.66     23.03 o 
  -4   4  25        2.10        5.39     26.71 o 
  -3   4  25       69.22       64.56     23.07 o 
  -2   4  25       32.98       23.57     21.89 o 
  -1   4  25       57.54       54.66     27.20 o 
   0   4  25       25.64       28.69     26.79 o 
   1   4  25       59.76       67.06     28.24 o 
   2   4  25       32.67       26.93     27.53 o 
   3   4  25       66.59       50.64     26.40 o 
   4   4  25        1.94       -2.64     20.56 o 
   5   4  25       50.44       36.79     21.04 o 
   6   4  25        6.83       -7.21     19.61 o 
  -6   5  25        1.06        6.54     36.53 o 
  -5   5  25        3.83        7.86     22.61 o 
  -4   5  25       82.10       65.97     23.48 o 
  -3   5  25       25.47       20.09     27.05 o 
  -2   5  25       47.71       44.14     22.63 o 
  -1   5  25        1.66        0.20     26.43 o 
   0   5  25       37.21       15.55     21.74 o 
   1   5  25        1.69       -9.46     22.77 o 
   2   5  25       47.98       64.65     22.72 o 
   3   5  25       25.99       29.26     22.64 o 
   4   5  25       83.37       68.25     25.27 o 
   5   5  25        3.73        7.88     18.64 o 
   6   5  25        0.99       -1.06     22.74 o 
  -5   6  25        5.14       -6.57     29.57 o 
  -4   6  25       40.14       41.05     22.88 o 
  -3   6  25       70.77       49.90     23.24 o 
  -2   6  25       31.15       37.92     23.14 o 
  -1   6  25        7.11       -0.66     22.57 o 
   0   6  25       29.37        5.71     22.92 o 
   1   6  25        6.51       -3.28     22.88 o 
   2   6  25       30.86       28.66     20.25 o 
   3   6  25       70.07       66.20     22.47 o 
   4   6  25       40.72       27.94     19.17 o 
   5   6  25        5.59       -0.08     23.14 o 
  -4   7  25       11.68        3.03     36.21 o 
  -3   7  25        5.96       16.62     19.74 o 
  -2   7  25       64.84       45.53     20.63 o 
  -1   7  25       27.69       26.67     23.21 o 
   0   7  25       10.40      -15.12     23.46 o 
   1   7  25       27.90       12.26     20.39 o 
   2   7  25       66.47       56.45     20.46 o 
   3   7  25        5.89       -2.00     22.05 o 
   4   7  25       11.79       21.06     27.85 o 
  -2   8  25       40.04       30.02     26.63 o 
  -1   8  25       32.83       17.59     27.75 o 
   0   8  25        2.80       -3.89     25.54 o 
   1   8  25       33.89       11.38     33.47 o 
   2   8  25       40.49       39.75     28.13 o 
   3   0  26        0.40       -4.50     52.72 o 
   4   0  26       13.09        9.07     30.39 o 
   5   0  26       40.59       34.13     27.34 o 
   6   0  26       11.91        4.86     27.28 o 
   7   0  26        0.01       -0.67     27.40 o 
  -7   1  26       15.70       14.83     37.98 o 
  -6   1  26       89.75       95.91     29.22 o 
  -5   1  26       10.82        8.53     27.25 o 
  -4   1  26       52.85       48.36     24.02 o 
  -3   1  26       73.91       66.70     30.31 o 
  -2   1  26       25.57       29.96     49.59 o 
   4   1  26       51.53       50.15     53.37 o 
   5   1  26       11.10       13.02     26.99 o 
   6   1  26       92.23      107.48     28.94 o 
   7   1  26       16.03       12.54     29.85 o 
  -7   2  26       15.14        6.25     31.31 o 
  -6   2  26       21.09       15.02     28.77 o 
  -5   2  26       45.81       50.88     23.25 o 
  -4   2  26       49.58       59.18     27.71 o 
  -3   2  26       52.35       57.24     29.43 o 
  -2   2  26       11.19       14.35     27.93 o 
  -1   2  26       13.07       16.94     27.87 o 
   0   2  26       24.40       17.91     33.73 o 
   1   2  26       13.56       16.02     29.19 o 
   2   2  26       10.71        9.63     28.90 o 
   3   2  26       52.56       59.72     27.31 o 
   4   2  26       49.42       36.92     29.70 o 
   5   2  26       47.68       46.34     24.39 o 
   6   2  26       20.76        6.93     24.63 o 
   7   2  26       15.84        2.06     30.94 o 
  -6   3  26       27.87       16.48     29.79 o 
  -5   3  26       10.52        7.91     22.58 o 
  -4   3  26       17.98       16.69     22.17 o 
  -3   3  26       22.19       28.13     21.82 o 
  -2   3  26       18.59       12.63     21.87 o 
  -1   3  26       28.36       11.21     26.37 o 
   0   3  26      166.10      182.51     29.81 o 
   1   3  26       27.16       16.11     27.46 o 
   2   3  26       18.80       11.41     27.37 o 
   3   3  26       22.60       23.20     27.51 o 
   4   3  26       17.18       20.79     23.87 o 
   5   3  26       10.19        4.83     15.40 o 
   6   3  26       28.66       19.95     20.93 o 
  -6   4  26       21.18        6.63     30.08 o 
  -5   4  26       55.57       52.98     23.55 o 
  -4   4  26        0.63        6.91     21.91 o 
  -3   4  26       35.09       45.65     27.12 o 
  -2   4  26        4.55       -0.80     26.58 o 
  -1   4  26       28.37       43.95     26.79 o 
   0   4  26        0.72       -1.28     26.60 o 
   1   4  26       27.82       39.67     28.03 o 
   2   4  26        4.83       10.32     27.83 o 
   3   4  26       34.88       38.73     22.81 o 
   4   4  26        0.70       11.24     24.78 o 
   5   4  26       54.23       45.49     20.75 o 
   6   4  26       21.32        4.77     24.19 o 
  -5   5  26       25.10       35.13     29.38 o 
  -4   5  26       13.97        8.86     22.79 o 
  -3   5  26       38.40       37.59     19.90 o 
  -2   5  26       34.50       19.06     22.51 o 
  -1   5  26       66.47       56.80     20.86 o 
   0   5  26       51.35       46.59     20.40 o 
   1   5  26       67.46       54.97     23.28 o 
   2   5  26       35.62       20.13     23.76 o 
   3   5  26       37.78       39.25     24.31 o 
   4   5  26       13.80        3.02     21.24 o 
   5   5  26       24.94       20.30     24.96 o 
  -5   6  26       10.89        2.02     35.13 o 
  -4   6  26        3.83       26.24     35.20 o 
  -3   6  26       27.57       33.28     28.10 o 
  -2   6  26       28.77       22.07     28.30 o 
  -1   6  26        0.46        7.70     22.76 o 
   0   6  26       11.02       17.28     22.58 o 
   1   6  26        0.28       -0.03     27.85 o 
   2   6  26       28.56       -5.45     24.65 o 
   3   6  26       27.72       21.02     23.53 o 
   4   6  26        3.90       16.64     29.64 o 
  -3   7  26       34.92       11.96     36.36 o 
  -2   7  26        0.61        8.63     26.62 o 
  -1   7  26       52.27       20.17     23.98 o 
   0   7  26       15.14       -9.62     20.04 o 
   1   7  26       52.13       13.09     29.17 o 
   2   7  26        0.55        8.85     23.38 o 
   3   7  26       35.52       11.97     29.16 o 
  -1   8  26       55.97       28.83     30.82 o 
   0   8  26       60.09       29.83     30.55 o 
   1   8  26       55.17       41.50     29.89 o 
   2   8  26        2.23       -3.07     41.07 o 
   3   0  27       21.81       21.94     60.94 o 
   4   0  27      101.37       80.32     46.09 o 
   5   0  27        0.22        1.77     29.69 o 
   6   0  27       22.93       19.24     32.97 o 
  -6   1  27       10.13        9.55     24.30 o 
  -5   1  27       50.19       41.84     29.36 o 
  -4   1  27       41.69       36.76     27.50 o 
  -3   1  27       49.61       42.62     47.74 o 
  -2   1  27      137.78      135.27     66.20 o 
   4   1  27       42.48       36.30     47.13 o 
   5   1  27       50.66       42.29     32.10 o 
   6   1  27       10.09        4.78     34.86 o 
  -6   2  27       10.04       15.72     35.65 o 
  -5   2  27       11.30       13.35     27.77 o 
  -4   2  27       24.59       14.86     27.62 o 
  -3   2  27      242.75      286.64     47.80 o 
  -2   2  27       80.68       91.27     30.92 o 
  -1   2  27       67.60       56.37     33.18 o 
   0   2  27       37.92       34.12     34.46 o 
   1   2  27       69.40       56.53     34.09 o 
   2   2  27       78.64       92.64     33.79 o 
   3   2  27      246.43      200.81     43.79 o 
   4   2  27       24.15       11.63     30.28 o 
   5   2  27       11.60        6.26     27.28 o 
   6   2  27        9.77        6.79     26.03 o 
  -6   3  27       14.27       18.68     36.38 o 
  -5   3  27       28.35       24.67     20.73 o 
  -4   3  27       39.76       34.77     27.64 o 
  -3   3  27      163.13      193.88     29.52 o 
  -2   3  27        1.23        4.87     22.01 o 
  -1   3  27       13.16        7.46     26.82 o 
   0   3  27        0.90        3.46     27.48 o 
   1   3  27       14.22       16.73     29.70 o 
   2   3  27        1.28       -0.78     27.38 o 
   3   3  27      163.21      166.23     33.19 o 
   4   3  27       39.11       38.91     22.89 o 
   5   3  27       28.66       23.67     30.61 o 
   6   3  27       14.22        1.40     32.44 o 
  -5   4  27       13.26        5.76     28.94 o 
  -4   4  27       81.38       76.54     28.97 o 
  -3   4  27       37.71       30.84     22.60 o 
  -2   4  27       29.32       17.61     22.56 o 
  -1   4  27       33.49       21.11     27.36 o 
   0   4  27        1.41       -1.22     22.73 o 
   1   4  27       32.94       29.13     28.15 o 
   2   4  27       31.13       18.52     28.40 o 
   3   4  27       36.18       33.28     23.16 o 
   4   4  27       82.03       81.52     24.53 o 
   5   4  27       13.47        3.63     28.13 o 
  -5   5  27       15.15       17.72     29.44 o 
  -4   5  27       14.53       14.73     19.78 o 
  -3   5  27        7.31        2.93     19.68 o 
  -2   5  27       40.43        6.39     23.21 o 
  -1   5  27       59.78       39.69     23.25 o 
   0   5  27        0.66        4.63     22.80 o 
   1   5  27       58.98       41.54     23.53 o 
   2   5  27       40.16        8.59     29.30 o 
   3   5  27        7.97        8.02     22.66 o 
   4   5  27       14.95        1.36     23.58 o 
   5   5  27       14.86        6.41     26.46 o 
  -4   6  27        3.07       12.69     29.08 o 
  -3   6  27        8.36       -0.02     33.65 o 
  -2   6  27       61.64       57.03     33.94 o 
  -1   6  27       21.71        4.60     28.07 o 
   0   6  27       92.25       81.17     27.22 o 
   1   6  27       21.37        8.73     20.30 o 
   2   6  27       61.77       57.49     24.11 o 
   3   6  27        8.28        8.02     31.10 o 
   4   6  27        3.34      -11.93     33.67 o 
  -2   7  27       13.39       13.00     29.90 o 
  -1   7  27       23.52       -8.61     29.43 o 
   0   7  27       78.74       52.90     36.42 o 
   1   7  27       23.46       27.04     36.92 o 
   2   7  27       13.42        4.66     37.75 o 
   4   0  28        0.15       -4.20     44.67 o 
   5   0  28        7.74        3.39     30.13 o 
   6   0  28       16.38       29.52     42.56 o 
  -6   1  28       13.33       18.34     38.47 o 
  -5   1  28       19.21       21.78     27.87 o 
  -4   1  28        4.26        5.54     29.78 o 
  -3   1  28        3.58        6.65     38.78 o 
   4   1  28        4.22        4.60     50.41 o 
   5   1  28       18.13       16.11     47.45 o 
   6   1  28       13.40       12.60     39.32 o 
  -6   2  28       24.89       16.96     29.71 o 
  -5   2  28        4.59       -5.82     29.07 o 
  -4   2  28       83.14       73.13     31.93 o 
  -3   2  28       11.13        6.89     30.70 o 
  -2   2  28       97.03      107.59     37.82 o 
  -1   2  28       20.71       13.84     46.97 o 
   2   2  28       98.23       84.31     49.62 o 
   3   2  28       11.34        2.91     45.86 o 
   4   2  28       84.53       55.66     40.48 o 
   5   2  28        4.55       -2.47     31.19 o 
   6   2  28       25.66       27.78     39.95 o 
  -5   3  28       23.31       14.90     30.70 o 
  -4   3  28        3.68        4.49     20.47 o 
  -3   3  28       12.67        9.92     19.41 o 
  -2   3  28       46.50       42.61     27.26 o 
  -1   3  28       33.37       24.63     27.96 o 
   0   3  28        2.60        2.46     34.25 o 
   1   3  28       30.98       33.71     28.55 o 
   2   3  28       46.58       42.21     28.42 o 
   3   3  28       12.78        9.60     27.88 o 
   4   3  28        3.79       12.48     22.28 o 
   5   3  28       23.01        1.36     31.04 o 
  -5   4  28       26.83       19.81     35.96 o 
  -4   4  28       55.21       50.59     28.96 o 
  -3   4  28       27.61        7.22     22.53 o 
  -2   4  28       14.16       12.47     27.29 o 
  -1   4  28        7.85       -4.95     27.54 o 
   0   4  28       10.74        6.37     28.12 o 
   1   4  28        7.94       10.06     28.41 o 
   2   4  28       15.36        7.39     24.08 o 
   3   4  28       27.41       17.46     23.15 o 
   4   4  28       54.38       18.41     29.73 o 
   5   4  28       26.93       33.40     26.36 o 
  -4   5  28       27.43       22.96     35.51 o 
  -3   5  28        6.96        6.48     22.79 o 
  -2   5  28        6.16        0.96     22.67 o 
  -1   5  28       58.56       46.47     28.82 o 
   0   5  28        0.38       -6.28     23.36 o 
   1   5  28       58.15       48.11     29.58 o 
   2   5  28        6.15        7.29     28.96 o 
   3   5  28        6.95        2.60     23.05 o 
   4   5  28       27.35       10.66     30.77 o 
  -3   6  28       23.65       18.78     29.57 o 
  -2   6  28        7.63        9.83     29.04 o 
  -1   6  28       10.22        0.54     28.83 o 
   0   6  28       79.56       54.58     24.56 o 
   1   6  28       10.34       11.04     20.68 o 
   2   6  28        7.92       22.05     37.09 o 
   3   6  28       24.19       28.33     37.38 o 
  -1   7  28       13.06      -12.97     53.34 o 
   0   7  28        5.89        5.12     36.99 o 
   1   7  28       14.10       -3.93     30.30 o 
   4   0  29       88.84       90.85     51.71 o 
   5   0  29        2.33        6.27     43.71 o 
  -5   1  29        1.34        1.81     38.58 o 
  -4   1  29       79.08       52.88     41.65 o 
  -3   1  29       54.06       50.48     56.65 o 
   5   1  29        1.42        5.11     53.90 o 
  -5   2  29       24.78       20.08     28.99 o 
  -4   2  29        7.42        9.33     31.41 o 
  -3   2  29       73.39       64.51     32.35 o 
  -2   2  29       47.53       36.13     51.89 o 
   5   2  29       25.39       33.56     65.07 o 
  -5   3  29        2.51        4.88     29.26 o 
  -4   3  29        8.16       11.75     30.57 o 
  -3   3  29       31.05       16.23     27.94 o 
  -2   3  29       11.76        4.57     30.58 o 
  -1   3  29       11.14        9.94     32.67 o 
   0   3  29       48.95       39.51     31.53 o 
   1   3  29       11.54        3.67     28.51 o 
   2   3  29       10.82        8.26     28.08 o 
   3   3  29       29.69       27.78     28.28 o 
   4   3  29        7.94        3.45     39.89 o 
   5   3  29        2.71       -6.23     31.90 o 
  -4   4  29       18.45       13.83     35.36 o 
  -3   4  29       51.49       38.26     23.30 o 
  -2   4  29       18.15       19.93     22.90 o 
  -1   4  29       57.81       43.73     29.20 o 
   0   4  29        0.44       -6.12     29.17 o 
   1   4  29       56.75       50.74     29.79 o 
   2   4  29       18.75       11.65     23.30 o 
   3   4  29       49.61       30.56     24.95 o 
   4   4  29       18.71        5.79     36.12 o 
  -3   5  29        3.18        5.11     25.12 o 
  -2   5  29       26.72        7.80     24.90 o 
  -1   5  29        0.99       -1.28     28.16 o 
   0   5  29       27.90       13.63     23.04 o 
   1   5  29        0.82        0.15     29.47 o 
   2   5  29       26.72       23.04     33.61 o 
   3   5  29        3.38       -3.86     31.02 o 
  -2   6  29       37.96       27.76     30.05 o 
  -1   6  29        1.62       12.13     36.04 o 
   0   6  29        8.43       -6.95     25.86 o 
   1   6  29        1.45        1.50     37.19 o 
   2   6  29       37.13        2.57     31.73 o 
   5   0  30       57.04       52.93     63.40 o 
  -5   1  30        5.62       13.71     40.45 o 
  -4   1  30       88.33       76.11     52.23 o 
   5   1  30        5.80        8.28     66.32 o 
  -4   2  30       22.70       24.81     38.99 o 
  -3   2  30       40.36       10.77     28.17 o 
  -2   2  30        9.38        9.79     61.01 o 
  -4   3  30        5.85       -1.97     37.14 o 
  -3   3  30       13.39        3.80     29.78 o 
  -2   3  30       52.87       53.73     31.06 o 
  -1   3  30       22.93       16.83     31.78 o 
   0   3  30      100.07       80.68     29.77 o 
   1   3  30       23.04       13.80     31.56 o 
   2   3  30       53.13       53.56     29.26 o 
   3   3  30       13.57       15.85     39.67 o 
   4   3  30        5.48        8.26     50.68 o 
  -3   4  30       48.64       31.36     35.59 o 
  -2   4  30        2.95       -0.35     24.55 o 
  -1   4  30      101.18       78.03     30.59 o 
   0   4  30       35.44        6.98     30.22 o 
   1   4  30      101.58       90.16     30.81 o 
   2   4  30        2.95        0.94     30.96 o 
   3   4  30       48.02       14.27     37.18 o 
  -2   5  30        4.05        1.20     35.92 o 
  -1   5  30       12.36       11.09     30.04 o 
   0   5  30       37.43       12.47     37.92 o 
   1   5  30       12.19        0.43     31.38 o 
   2   5  30        3.60       13.53     31.16 o 
  -4   1  31       15.83        1.76     65.64 o 
  -4   2  31       10.16       16.53     44.50 o 
  -3   2  31       21.10       18.03     65.52 o 
  -3   3  31       52.43       35.70     40.98 o 
  -2   3  31       55.92       47.55     47.49 o 
  -1   3  31        3.96        3.93     40.89 o 
   0   3  31        2.51        1.23     43.75 o 
   1   3  31        4.30        1.06     40.17 o 
   2   3  31       57.45       34.17     62.87 o 
   3   3  31       51.58       20.54     63.05 o 
  -2   4  31       10.93       14.65     36.15 o 
  -1   4  31       13.78       14.81     36.86 o 
   0   4  31        2.94        4.35     41.18 o 
   1   4  31       13.31        6.83     37.54 o 
   2   4  31       11.42       -4.73     37.23 o 
  -2   3  32       12.35        7.57     64.63 o 
                                                 
